# Supplementary material for: Significance of CD8+T cells related gene ITGB2 in prognosis and tumor microenvironment of small cell lung cancer
Source: Medicine (Baltimore). 2025 Feb 14;104(7):e41461. doi: 10.1097/MD.0000000000041461 (PMC11835109; doi:10.1097/MD.0000000000041461)
Supplement: Supplementary file 2 [file medi-104-e41461-s002.xlsx]

## Sheet: KEGG
ID	Description	GeneRatio	BgRatio	pvalue	p.adjust	qvalue	geneID	Count
hsa05171	Coronavirus disease - COVID-19	94/364	232/8216	9.75143e-69	2.51587e-66	1.8579e-66	712/713/714/834/3576/1536/2162/2212/2353/3553/4792/5293/6773/7097/7099/51311/103/3716/2197/6134/6137/6141/6142/6159/6122/11224/6124/6132/6208/6209/6188/6192/6193/6194/6203/4736/6135/6136/23521/9045/6138/6143/6144/6146/6147/6152/6155/6157/6156/6160/6161/6164/6165/25873/6173/6166/6167/6168/6169/6170/6171/6125/6128/6129/6130/6133/6175/6176/6181/6204/6205/6206/6210/6217/6218/6222/6223/6187/6224/6227/…	94
hsa03010	Ribosome	76/364	167/8216	9.4565e-60	1.21989e-57	9.00856e-58	2197/6134/6137/6141/6142/6159/6122/11224/6124/6132/6208/6209/6188/6192/6193/6194/6203/4736/6135/6136/23521/9045/6138/6143/6144/6146/6147/6152/6155/6157/6156/6160/6161/6164/6165/25873/6173/6166/6167/6168/6169/6170/6171/6125/6128/6129/6130/6133/6175/6176/6181/6204/6205/6206/6210/6217/6218/6222/6223/6187/6224/6227/6228/6229/6230/6232/6233/6234/6235/6189/6191/6201/6202/3921/51187/7311	76
hsa05140	Leishmaniasis	29/364	77/8216	3.5436e-20	3.0475e-18	2.2505e-18	1535/1536/2212/9103/2214/2215/2353/3108/3109/3113/3115/3117/3119/3122/3123/3459/3460/3553/3676/3689/653361/4688/4792/5777/7040/7097/7099/3716/1915	29
hsa05332	Graft-versus-host disease	18/364	42/8216	3.81785e-14	2.46251e-12	1.8185e-12	942/3002/3108/3109/3113/3115/3117/3119/3122/3123/3133/3134/3135/3553/5551/3105/3106/3107	18
hsa04940	Type I diabetes mellitus	18/364	43/8216	6.30417e-14	3.25295e-12	2.40222e-12	942/3002/3108/3109/3113/3115/3117/3119/3122/3123/3133/3134/3135/3553/5551/3105/3106/3107	18
hsa05330	Allograft rejection	17/364	38/8216	8.2997e-14	3.56887e-12	2.63552e-12	942/3002/3108/3109/3113/3115/3117/3119/3122/3123/3133/3134/3135/5551/3105/3106/3107	17
hsa04145	Phagosome	31/364	152/8216	4.62598e-13	1.705e-11	1.2591e-11	929/64581/11151/1520/1535/1536/2212/9103/2214/2215/3108/3109/3113/3115/3117/3119/3122/3123/3133/3134/3135/3689/653361/4688/7097/7099/81027/3105/3106/3107/5868	31
hsa04062	Chemokine signaling pathway	34/364	192/8216	2.34175e-12	7.55213e-11	5.57706e-11	409/6358/6348/6351/6352/1230/729230/998/3576/7852/1794/2268/59345/54331/2885/3055/4067/653361/4792/5196/5293/5473/5747/5880/5906/5908/6773/7454/6363/6366/1236/10563/3702/3718	34
hsa04640	Hematopoietic cell lineage	23/364	99/8216	3.23506e-11	8.8983e-10	6.57116e-10	929/951/960/1436/1441/3108/3109/3113/3115/3117/3119/3122/3123/3553/3676/913/914/915/925/1380/1791/3575/931	23
hsa05166	Human T-cell leukemia virus 1 infection	35/364	222/8216	3.44895e-11	8.8983e-10	6.57116e-10	896/2353/3108/3109/3113/3115/3117/3119/3122/3123/3133/3134/3135/3689/4214/4792/5293/5728/7040/7048/706/7538/915/2113/3561/3716/3718/3932/119504/468/3105/3106/3107/293/51433	35
hsa05416	Viral myocarditis	18/364	60/8216	4.79119e-11	1.08679e-09	8.02564e-10	942/3108/3109/3113/3115/3117/3119/3122/3123/3133/3134/3135/3689/5551/5880/3105/3106/3107	18
hsa05320	Autoimmune thyroid disease	17/364	53/8216	5.05483e-11	1.08679e-09	8.02564e-10	942/3002/3108/3109/3113/3115/3117/3119/3122/3123/3133/3134/3135/5551/3105/3106/3107	17
hsa05135	Yersinia infection	26/364	137/8216	2.0651e-10	4.09844e-09	3.02659e-09	10097/10096/10095/10109/10094/10092/834/998/3576/2212/2353/3553/3676/4792/5293/5747/29108/5880/391/8935/7099/7454/8976/7456/925/3932	26
hsa05323	Rheumatoid arthritis	21/364	93/8216	4.19699e-10	7.73446e-09	5.7117e-09	6348/6352/942/3576/2353/3108/3109/3113/3115/3117/3119/3122/3123/3553/3689/7040/7097/7099/8741/10673/4050	21
hsa04612	Antigen processing and presentation	19/364	78/8216	7.32961e-10	1.26069e-08	9.30989e-09	972/1520/3108/3109/3113/3115/3117/3119/3122/3123/3133/3134/3135/10437/5720/925/3105/3106/3107	19
hsa04514	Cell adhesion molecules	27/364	157/8216	9.33254e-10	1.50487e-08	1.11131e-08	965/942/3108/3109/3113/3115/3117/3119/3122/3123/3133/3134/3135/3385/3676/3689/5175/5788/6402/6404/1462/914/925/3384/3105/3106/3107	27
hsa05152	Tuberculosis	29/364	180/8216	1.07509e-09	1.6316e-08	1.20489e-08	929/972/64581/11151/1520/2207/2212/9103/2214/2215/3108/3109/3113/3115/3117/3119/3122/3123/3459/3460/3587/3553/3689/4046/7040/7097/7099/3716/5868	29
hsa04380	Osteoclast differentiation	24/364	128/8216	1.35734e-09	1.94553e-08	1.43672e-08	1436/1535/2212/9103/2214/2215/2353/2885/3459/3460/3553/3726/11027/10288/653361/4688/4792/5293/6773/7040/7048/7305/3716/3932	24
hsa04658	Th1 and Th2 cell differentiation	20/364	92/8216	2.25685e-09	3.06456e-08	2.2631e-08	2353/3108/3109/3113/3115/3117/3119/3122/3123/3459/3460/4792/4853/864/919/915/3561/3716/3718/3932	20
hsa05169	Epstein-Barr virus infection	30/364	202/8216	4.05456e-09	5.23038e-08	3.8625e-08	896/960/965/3108/3109/3113/3115/3117/3119/3122/3123/3133/3134/3135/4067/4792/5293/864/6773/7097/7128/7431/919/915/1380/3716/3718/3105/3106/3107	30
hsa04659	Th17 cell differentiation	21/364	108/8216	7.56854e-09	9.29849e-08	6.86669e-08	2353/3108/3109/3113/3115/3117/3119/3122/3123/3459/3460/3553/4792/7040/7048/919/915/3561/3716/3718/3932	21
hsa04672	Intestinal immune network for IgA production	14/364	49/8216	1.4375e-08	1.6858e-07	1.24492e-07	942/7852/3108/3109/3113/3115/3117/3119/3122/3123/3676/7040/8741/10673	14
hsa04650	Natural killer cell mediated cytotoxicity	22/364	131/8216	5.48177e-08	6.14911e-07	4.54096e-07	962/2207/2214/2215/2885/3002/3133/3135/3459/3460/3689/5293/5551/5777/5880/7305/919/3384/3932/3105/3106/3107	22
hsa05321	Inflammatory bowel disease	15/364	65/8216	1.02149e-07	1.0981e-06	8.10916e-07	3108/3109/3113/3115/3117/3119/3122/3123/3459/3460/3553/7040/7097/7099/3561	15
hsa05150	Staphylococcus aureus infection	18/364	96/8216	1.63294e-07	1.6852e-06	1.24447e-06	712/713/714/2212/9103/2214/2215/2357/3108/3109/3113/3115/3117/3119/3122/3123/3689/6404	18
hsa04666	Fc gamma R-mediated phagocytosis	18/364	97/8216	1.92497e-07	1.91017e-06	1.41061e-06	10097/10096/10095/10109/10094/10092/998/2212/2214/2215/3055/4067/653361/5293/5788/5880/7408/7454	18
hsa04061	Viral protein interaction with cytokine and cytokine receptor	18/364	100/8216	3.1105e-07	2.97225e-06	2.19493e-06	6358/6348/6351/6352/1230/729230/1436/3576/7852/3587/5196/5473/7133/6363/6366/1236/10563/3561	18
hsa05167	Kaposi sarcoma-associated herpesvirus infection	26/364	194/8216	3.73126e-07	3.43809e-06	2.53894e-06	64422/1230/942/9976/3576/2353/59345/54331/3055/3133/3134/3135/3459/4067/4792/5293/6773/7538/3716/51176/6932/3105/3106/3107/6233/7311	26
hsa05142	Chagas disease	18/364	102/8216	4.23663e-07	3.76914e-06	2.78341e-06	712/713/714/6348/6352/3576/2353/3459/3460/3553/4792/5293/7040/7048/7097/7099/919/915	18
hsa05132	Salmonella infection	30/364	249/8216	4.95357e-07	4.23713e-06	3.12901e-06	10097/10096/10095/10109/10094/10092/834/929/998/3576/2353/3553/3071/4792/5216/5293/5788/29108/391/112574/7097/7099/81027/8976/330/51176/399/6932/5868/6188	30
hsa04670	Leukocyte transendothelial migration	19/364	114/8216	5.09112e-07	4.23713e-06	3.12901e-06	998/7852/1535/1536/3676/3689/4478/653361/4688/5175/5293/5747/5880/5906/5908/83593/7408/3702/399	19
hsa04144	Endocytosis	30/364	251/8216	5.89204e-07	4.75046e-06	3.50809e-06	10097/10096/10095/10109/10094/10092/409/830/832/998/7852/3133/3134/3135/80223/11031/4218/30011/64744/51324/7048/8976/7456/3561/1213/3105/3106/3107/5868/55737	30
hsa05164	Influenza A	23/364	171/8216	1.67765e-06	1.31162e-05	9.68596e-06	834/6352/896/3576/3108/3109/3113/3115/3117/3119/3122/3123/3459/3460/3553/4792/5293/29108/6773/7099/103/3716/293	23
hsa05145	Toxoplasmosis	18/364	112/8216	1.76503e-06	1.33934e-05	9.8907e-06	240/3108/3109/3113/3115/3117/3119/3122/3123/3459/3460/3587/4792/7040/7097/7099/330/3716	18
hsa05163	Human cytomegalovirus infection	27/364	225/8216	2.03736e-06	1.50182e-05	1.10906e-05	11214/6348/6351/6352/1230/3576/7852/10672/59345/54331/2885/3133/3134/3135/3587/3553/4792/5293/5734/5747/5880/3716/468/3105/3106/3107/6667	27
hsa04060	Cytokine-cytokine receptor interaction	32/364	295/8216	2.148e-06	1.5394e-05	1.1368e-05	6358/6348/6351/6352/1230/729230/1436/1439/1441/3576/7852/3459/3460/3587/23765/3553/5196/5473/7040/7048/7133/8741/10673/6363/6366/1236/939/10563/3561/9235/3575/4050	32
hsa05310	Asthma	9/364	31/8216	5.04629e-06	3.51876e-05	2.59851e-05	2207/3108/3109/3113/3115/3117/3119/3122/3123	9
hsa05134	Legionellosis	12/364	57/8216	5.54306e-06	3.76345e-05	2.77921e-05	664/834/929/3576/3553/3689/4792/29108/7097/7099/1937/1915	12
hsa05130	Pathogenic Escherichia coli infection	24/364	197/8216	5.86859e-06	3.8823e-05	2.86698e-05	10097/10096/10095/10109/10094/10092/834/998/3576/2212/2353/10672/3059/3553/4542/3071/4792/5777/29108/7099/81027/8976/7456/6188	24
hsa05100	Bacterial invasion of epithelial cells	13/364	77/8216	2.85451e-05	0.000184116	0.000135965	10097/10096/10095/10109/10094/10092/998/3059/5293/5747/391/8976/1213	13
hsa05340	Primary immunodeficiency	9/364	38/8216	3.09748e-05	0.000194915	0.000143939	5788/915/973/925/3561/3575/3718/3932/5896	9
hsa05131	Shigellosis	26/364	247/8216	3.37508e-05	0.000207326	0.000153105	10097/10096/10095/10109/10094/10092/664/834/6352/929/960/998/3576/1729/3059/3553/4792/5216/5293/5747/29108/7099/8976/23048/6233/7311	26
hsa04530	Tight junction	20/364	169/8216	5.39183e-05	0.00032351	0.000238904	10097/10096/10095/10109/10094/10092/998/3059/4214/8777/4478/4218/51762/5906/9414/7408/7454/23370/913/51735	20
hsa05133	Pertussis	12/364	76/8216	0.00011365	0.000666402	0.00049212	712/713/714/834/929/3576/2353/3553/3394/3689/29108/7099	12
hsa05235	PD-L1 expression and PD-1 checkpoint pathway in cancer	13/364	89/8216	0.000134946	0.000773691	0.000571351	2353/3459/3460/4792/5293/5728/5777/7097/7099/919/915/3716/3932	13
hsa04218	Cellular senescence	18/364	156/8216	0.000175636	0.000985087	0.000727461	896/3576/3133/3134/3135/5293/5499/5728/83593/7040/7048/678/2113/3105/3106/3107/293/677	18
hsa04064	NF-kappa B signaling pathway	14/364	104/8216	0.000183799	0.00100894	0.000745076	6351/929/3576/3553/4067/4792/7099/7128/10673/330/6363/6366/3932/4050	14
hsa04810	Regulation of actin cytoskeleton	23/364	229/8216	0.00019517	0.00104904	0.00077469	10097/10096/9459/10095/10109/10094/10092/998/7852/1729/10672/8826/3676/3689/4478/3071/5216/5293/5499/5747/5880/7114/8976	23
hsa05417	Lipid and atherosclerosis	22/364	215/8216	0.000205442	0.00108172	0.00079882	834/6348/6352/929/998/3576/1535/1536/2353/3553/4067/653361/4688/4792/5293/5747/29108/5906/5908/7097/7099/468	22
hsa04662	B cell receptor signaling pathway	12/364	82/8216	0.000238891	0.00123268	0.000910302	2353/2885/11027/10288/4067/4792/5293/5777/5880/973/1380/8519	12
hsa05162	Measles	16/364	139/8216	0.000410227	0.00207527	0.00153253	896/2353/3553/4478/4792/5293/6773/7097/7099/7128/103/915/3561/3716/3718/8667	16
hsa05170	Human immunodeficiency virus 1 infection	21/364	212/8216	0.000444107	0.00220346	0.0016272	8905/7852/2353/59345/54331/3133/3134/3135/4792/5293/5747/5880/25939/7097/7099/7133/919/915/3105/3106/3107	21
hsa04620	Toll-like receptor signaling pathway	13/364	104/8216	0.00064424	0.00313611	0.00231594	6348/6351/6352/929/942/3576/2353/3553/4792/5293/7097/7099/51311	13
hsa05322	Systemic lupus erythematosus	15/364	136/8216	0.000967584	0.0046229	0.00341389	712/713/714/942/2212/2214/2215/3108/3109/3113/3115/3117/3119/3122/3123	15
hsa04520	Adherens junction	10/364	71/8216	0.00106187	0.00498113	0.00367844	998/8826/5777/5795/5880/7048/7454/8976/51176/6932	10
hsa05144	Malaria	8/364	50/8216	0.00144122	0.00663989	0.00490339	3576/3553/3689/3820/5175/7040/7097/7099	8
hsa05146	Amoebiasis	12/364	102/8216	0.00175868	0.00796035	0.00587851	929/3576/3553/3689/5293/5747/5272/7040/7097/7099/913/5868	12
hsa04613	Neutrophil extracellular trap formation	18/364	190/8216	0.0018627	0.00828581	0.00611886	834/64581/1535/1536/2212/2214/2215/2357/3689/653361/4688/5293/5880/6404/7097/7099/51311/293	18
hsa04660	T cell receptor signaling pathway	12/364	104/8216	0.00207875	0.00909013	0.00671283	998/2353/2885/4792/5293/5777/5788/919/915/925/3702/3932	12
hsa04623	Cytosolic DNA-sensing pathway	9/364	66/8216	0.00235447	0.0101242	0.00747647	834/6351/6352/3553/4792/29108/25939/103/51082	9
hsa04621	NOD-like receptor signaling pathway	17/364	186/8216	0.00359144	0.01519	0.0112174	114769/834/6352/3576/1535/1536/63940/3553/10135/4792/29108/6773/7099/7128/10628/330/3716	17
hsa05202	Transcriptional misregulation in cancer	17/364	193/8216	0.0052247	0.0217415	0.0160555	929/942/1436/3576/1848/2313/3002/4149/64332/5087/5747/5966/7048/64919/330/5079/6667	17
hsa04630	JAK-STAT signaling pathway	15/364	166/8216	0.00672048	0.027522	0.0203243	896/1439/1441/2885/3459/3460/3587/4170/5293/5777/6773/3561/3575/3716/3718	15
hsa04611	Platelet activation	12/364	124/8216	0.00869314	0.0350442	0.0258792	54518/2207/2212/83706/10672/4067/5293/5499/5906/5908/8773/7408	12
hsa04217	Necroptosis	14/364	159/8216	0.0107893	0.0428252	0.0316253	834/1536/3459/3460/3553/29108/5836/6773/7099/7128/330/3716/3718/293	14
hsa05161	Hepatitis B	14/364	162/8216	0.0125857	0.0491986	0.0363319	3576/2353/2885/4214/4792/5293/6773/7040/7048/7097/7099/3716/3718/468	14

## Sheet: GO terms
ONTOLOGY	ID	Description	GeneRatio	BgRatio	pvalue	p.adjust	qvalue	geneID	Count
BP	GO:0002181	cytoplasmic translation	77/539	146/18800	5.58024e-80	2.32529e-76	1.76512e-76	EIF2S3/EIF3D/EIF4B/PABPC1/RPL10/RPL13/RPL18/RPL18A/RPL29/RPL3/RPL35/RPL4/RPL8/RPS14/RPS15/RPS3/RPS5/RPS6/RPS9/RPL10A/RPL11/RPL12/RPL13A/RPL14/RPL15/RPL19/RPL21/RPL22/RPL23A/RPL24/RPL27/RPL27A/RPL30/RPL31/RPL32/RPL34/RPL35A/RPL36/RPL36A/RPL37/RPL37A/RPL38/RPL39/RPL41/RPL5/RPL6/RPL7/RPL7A/RPL9/RPLP0/RPLP1/RPLP2/RPS10/RPS11/RPS12/RPS15A/RPS16/RPS17/RPS18/RPS19/RPS2/RPS20/RPS21/RPS23/RPS24/RPS25/RPS2…	77
BP	GO:0019882	antigen processing and presentation	35/539	107/18800	9.84072e-28	2.05031e-24	1.55639e-24	CD74/CLEC4A/CTSS/ERAP1/FCER1G/FGL2/HLA-DMA/HLA-DMB/HLA-DPA1/HLA-DPB1/HLA-DQA1/HLA-DQB1/HLA-DRA/HLA-DRB1/HLA-E/HLA-F/HLA-G/IFI30/LILRB2/PSMB8/PSME1/PYCARD/RAB27A/RAB8B/WAS/CCL19/CCL21/CCR7/CD1E/CD8A/LNPEP/RFTN1/HLA-A/HLA-B/HLA-C	35
BP	GO:0007159	leukocyte cell-cell adhesion	57/539	381/18800	5.46486e-25	7.5907e-22	5.76208e-22	AIF1/ALOX5/CCL5/CCR2/CD300A/CD44/CD74/CD86/CORO1A/DOCK8/FERMT3/FGL2/HLA-DMA/HLA-DMB/HLA-DPA1/HLA-DPB1/HLA-DQA1/HLA-DQB1/HLA-DRA/HLA-DRB1/HLA-E/HLA-G/IL1B/ITGA4/ITGB2/LAPTM5/LILRB2/LYN/MSN/NCKAP1L/NFKBIZ/PECAM1/PELI1/PTPN6/PTPRC/PYCARD/RAC2/RUNX3/S100A8/S100A9/SELL/SELPLG/TGFBR2/TNFSF13B/CCL19/CCL21/CCR7/CD27/ETS1/IL7R/JAK3/LCK/LEF1/RAG1/RHOH/HLA-A/RPS3	57
BP	GO:1903039	positive regulation of leukocyte cell-cell adhesion	45/539	245/18800	1.18319e-23	1.23259e-20	9.35656e-21	AIF1/ALOX5/CCL5/CCR2/CD44/CD74/CD86/CORO1A/DOCK8/HLA-DMA/HLA-DMB/HLA-DPA1/HLA-DPB1/HLA-DQA1/HLA-DQB1/HLA-DRA/HLA-DRB1/HLA-E/HLA-G/IL1B/ITGA4/ITGB2/LILRB2/LYN/NCKAP1L/NFKBIZ/PTPN6/PTPRC/PYCARD/RUNX3/TGFBR2/TNFSF13B/CCL19/CCL21/CCR7/CD27/ETS1/IL7R/JAK3/LCK/LEF1/RAG1/RHOH/HLA-A/RPS3	45
BP	GO:0002443	leukocyte mediated immunity	60/539	457/18800	3.08856e-23	2.574e-20	1.95392e-20	ARRB2/C1QA/C1QB/C1QC/CCL3/CCR2/CD300A/CD74/CLEC7A/CORO1A/CSF2RB/FCER1G/FCGR3A/FGR/GZMB/HLA-DMA/HLA-DMB/HLA-DPA1/HLA-DPB1/HLA-DQA1/HLA-DQB1/HLA-DRA/HLA-DRB1/HLA-E/HLA-F/HLA-G/HMOX1/IL1B/ITGB2/LAT2/LYN/LYST/NCKAP1L/NKG7/PIK3CD/PRF1/PTPN6/PTPRC/RAB27A/RAC2/SERPINB9/SNAP23/SWAP70/TGFB1/TLR4/TLR8/TNFRSF1B/TNFSF13/TYROBP/WAS/CD1E/CD27/CD8A/CR2/IL7R/JAK3/RFTN1/TRBC1/HLA-A/HLA-B	60
BP	GO:0070661	leukocyte proliferation	51/539	330/18800	4.25111e-23	2.9524e-20	2.24116e-20	AIF1/CCL5/CCND3/CCR2/CD300A/CD74/CD86/CORO1A/CSF1R/CSF2RB/DOCK2/DOCK8/FCGR3A/HLA-DMB/HLA-DPA1/HLA-DPB1/HLA-DRB1/HLA-E/HLA-G/IL1B/LILRB2/LST1/LYN/MIF/MNDA/MSN/NCKAP1L/PELI1/PSMB10/PTK2/PTPN6/PTPRC/PYCARD/RAC2/TGFBR2/TLR4/TNFAIP3/TNFRSF1B/TNFSF13B/TYROBP/CCL19/CD79A/CR2/IL7R/JAK3/LEF1/MS4A1/HLA-A/IMPDH2/RPS3/RPS6	51
BP	GO:0022409	positive regulation of cell-cell adhesion	47/539	291/18800	3.46087e-22	2.06021e-19	1.5639e-19	AIF1/ALOX5/CCL5/CCR2/CD44/CD74/CD86/CORO1A/DOCK8/HLA-DMA/HLA-DMB/HLA-DPA1/HLA-DPB1/HLA-DQA1/HLA-DQB1/HLA-DRA/HLA-DRB1/HLA-E/HLA-G/IL1B/ITGA4/ITGB2/LILRB2/LYN/NCKAP1L/NFKBIZ/PTPN6/PTPRC/PYCARD/RUNX3/TGFBR2/TNFSF13B/CCL19/CCL21/CCR7/CD27/CXCL13/ETS1/IL7R/JAK1/JAK3/LCK/LEF1/RAG1/RHOH/HLA-A/RPS3	47
BP	GO:0046651	lymphocyte proliferation	47/539	296/18800	7.25074e-22	3.77673e-19	2.8669e-19	AIF1/CCL5/CCND3/CCR2/CD300A/CD74/CD86/CORO1A/DOCK2/DOCK8/FCGR3A/HLA-DMB/HLA-DPA1/HLA-DPB1/HLA-DRB1/HLA-E/HLA-G/IL1B/LILRB2/LST1/LYN/MIF/MNDA/MSN/NCKAP1L/PELI1/PSMB10/PTPN6/PTPRC/PYCARD/RAC2/TGFBR2/TLR4/TNFRSF1B/TNFSF13B/TYROBP/CCL19/CD79A/CR2/IL7R/JAK3/LEF1/MS4A1/HLA-A/IMPDH2/RPS3/RPS6	47
BP	GO:0002366	leukocyte activation involved in immune response	46/539	285/18800	1.00648e-21	4.65998e-19	3.53738e-19	APBB1IP/CCL3/CCR2/CD300A/CD74/CD86/CLEC7A/CORO1A/DOCK11/DOCK2/FCER1G/FGL2/FGR/HLA-DMB/HLA-DRA/HLA-DRB1/HLA-F/HMOX1/IRF8/ITGB2/LAT2/LCP1/LILRA2/LYN/NCKAP1L/NFKBIZ/NKG7/NOTCH2/PIK3CD/PTGER4/PTPN6/PTPRC/PYCARD/RAB27A/RAC2/SNAP23/SWAP70/TGFB1/TLR4/TNFSF13/TYROBP/CCL19/FOXP1/JAK3/LEF1/RPS6	46
BP	GO:0050900	leukocyte migration	53/539	384/18800	1.25877e-21	4.90663e-19	3.72461e-19	AIF1/ALOX5/CCL14/CCL3/CCL4/CCL5/CCR1/CCR2/CD300A/CD74/CDC42/CORO1A/CSF1R/CSF3R/CXCL8/CXCR4/DOCK8/DUSP1/FCER1G/GPSM3/HCK/HMOX1/IL17RA/IL1B/ITGA4/ITGB2/LYN/LYST/MIF/MSN/NCKAP1L/PECAM1/PF4/PIK3CD/PPBP/PTGER4/PTK2/PYCARD/RAC2/RHOG/S100A8/S100A9/SELL/SELPLG/SWAP70/WASL/CCL19/CCL21/CCR7/CXCL13/LCK/RHOH/RPS19	53
BP	GO:0032943	mononuclear cell proliferation	47/539	300/18800	1.29525e-21	4.90663e-19	3.72461e-19	AIF1/CCL5/CCND3/CCR2/CD300A/CD74/CD86/CORO1A/DOCK2/DOCK8/FCGR3A/HLA-DMB/HLA-DPA1/HLA-DPB1/HLA-DRB1/HLA-E/HLA-G/IL1B/LILRB2/LST1/LYN/MIF/MNDA/MSN/NCKAP1L/PELI1/PSMB10/PTPN6/PTPRC/PYCARD/RAC2/TGFBR2/TLR4/TNFRSF1B/TNFSF13B/TYROBP/CCL19/CD79A/CR2/IL7R/JAK3/LEF1/MS4A1/HLA-A/IMPDH2/RPS3/RPS6	47
BP	GO:0002263	cell activation involved in immune response	46/539	289/18800	1.81964e-21	6.3187e-19	4.79651e-19	APBB1IP/CCL3/CCR2/CD300A/CD74/CD86/CLEC7A/CORO1A/DOCK11/DOCK2/FCER1G/FGL2/FGR/HLA-DMB/HLA-DRA/HLA-DRB1/HLA-F/HMOX1/IRF8/ITGB2/LAT2/LCP1/LILRA2/LYN/NCKAP1L/NFKBIZ/NKG7/NOTCH2/PIK3CD/PTGER4/PTPN6/PTPRC/PYCARD/RAB27A/RAC2/SNAP23/SWAP70/TGFB1/TLR4/TNFSF13/TYROBP/CCL19/FOXP1/JAK3/LEF1/RPS6	46
BP	GO:0002764	immune response-regulating signaling pathway	59/539	482/18800	2.60282e-21	8.15315e-19	6.18903e-19	ARRB2/CD14/CD300A/CD300LF/CLEC7A/CTSS/CYBA/ELF1/FCER1G/FCGR3A/FCN1/FGR/FPR1/HCK/HLA-DPB1/HLA-DQB1/HLA-DRB1/HLA-G/LAPTM5/LAT2/LILRA2/LILRB2/LYN/MAP3K1/MNDA/NCKAP1L/NFKBIA/NFKBIZ/PELI1/PIK3CD/PTK2/PTPN6/PTPRC/PTPRJ/RNF135/SPG21/THEMIS2/TLR2/TLR4/TLR8/TNFAIP3/TYROBP/BANK1/BIRC3/CCR7/CD247/CD79A/CD8A/CR2/FOXP1/ITK/LCK/MS4A1/PRKCH/RFTN1/TRBC1/HLA-A/PHB2/RPS3	59
BP	GO:0050867	positive regulation of cell activation	56/539	436/18800	2.84768e-21	8.15315e-19	6.18903e-19	AIF1/CCL3/CCL5/CCR2/CD74/CD86/CLEC7A/CORO1A/DOCK8/FCGR3A/FGR/HLA-DMA/HLA-DMB/HLA-DPA1/HLA-DPB1/HLA-DQA1/HLA-DQB1/HLA-DRA/HLA-DRB1/HLA-E/HLA-F/HLA-G/IL1B/ITGB2/LILRA2/LILRB2/LYN/MIF/NCKAP1L/NFKBIZ/PELI1/PTPN6/PTPRC/PYCARD/RUNX3/SH3KBP1/TGFB1/TGFBR2/TLR4/TNFSF13/TNFSF13B/TYROBP/CCL19/CCL21/CCR7/CD2/CD27/IL7R/JAK3/LCK/LEF1/RAG1/RHOH/TRBC1/HLA-A/RPS3	56
BP	GO:0002696	positive regulation of leukocyte activation	55/539	421/18800	2.9349e-21	8.15315e-19	6.18903e-19	AIF1/CCL3/CCL5/CCR2/CD74/CD86/CLEC7A/CORO1A/DOCK8/FCGR3A/FGR/HLA-DMA/HLA-DMB/HLA-DPA1/HLA-DPB1/HLA-DQA1/HLA-DQB1/HLA-DRA/HLA-DRB1/HLA-E/HLA-F/HLA-G/IL1B/ITGB2/LILRB2/LYN/MIF/NCKAP1L/NFKBIZ/PELI1/PTPN6/PTPRC/PYCARD/RUNX3/SH3KBP1/TGFB1/TGFBR2/TLR4/TNFSF13/TNFSF13B/TYROBP/CCL19/CCL21/CCR7/CD2/CD27/IL7R/JAK3/LCK/LEF1/RAG1/RHOH/TRBC1/HLA-A/RPS3	55
BP	GO:0022407	regulation of cell-cell adhesion	57/539	456/18800	4.65823e-21	1.21318e-18	9.2092e-19	AIF1/ALOX5/CCL5/CCR2/CD300A/CD44/CD74/CD86/CORO1A/DOCK8/FERMT3/FGL2/FXYD5/HLA-DMA/HLA-DMB/HLA-DPA1/HLA-DPB1/HLA-DQA1/HLA-DQB1/HLA-DRA/HLA-DRB1/HLA-E/HLA-G/IL1B/ITGA4/ITGB2/LAPTM5/LILRB2/LYN/MYADM/NCKAP1L/NFKBIZ/PELI1/PTK2/PTPN6/PTPRC/PYCARD/RUNX3/SWAP70/TGFB1/TGFBR2/TNFSF13B/CCL19/CCL21/CCR7/CD27/CXCL13/ETS1/IL7R/JAK1/JAK3/LCK/LEF1/RAG1/RHOH/HLA-A/RPS3	57
BP	GO:0030098	lymphocyte differentiation	52/539	382/18800	5.85289e-21	1.43465e-18	1.08904e-18	CCR2/CD74/CD86/DOCK11/DOCK2/FCER1G/FGL2/HLA-DRA/HLA-DRB1/HLA-G/IL1B/IRF8/ITGA4/KLF6/LILRB2/MAFB/NCKAP1L/NFKBIZ/NOTCH2/PBX1/PIK3CD/PTGER4/PTPN6/PTPRC/PTPRJ/RUNX3/TGFBR2/TNFSF13B/ZFP36L2/BCL11B/CCL19/CCR7/CD2/CD27/CD3D/CD79A/CD8A/CR2/FOXP1/IKZF1/IL7R/ITK/JAK3/LCK/LEF1/MS4A1/RAG1/RHOH/TCF7/RPS6/ZFP36L1/RPL22	52
BP	GO:0051251	positive regulation of lymphocyte activation	51/539	371/18800	9.155e-21	2.08179e-18	1.58028e-18	AIF1/CCL5/CCR2/CD74/CD86/CLEC7A/CORO1A/DOCK8/FCGR3A/HLA-DMA/HLA-DMB/HLA-DPA1/HLA-DPB1/HLA-DQA1/HLA-DQB1/HLA-DRA/HLA-DRB1/HLA-E/HLA-F/HLA-G/IL1B/LILRB2/LYN/MIF/NCKAP1L/NFKBIZ/PELI1/PTPN6/PTPRC/PYCARD/RUNX3/SH3KBP1/TGFB1/TGFBR2/TLR4/TNFSF13/TNFSF13B/TYROBP/CCL19/CCL21/CCR7/CD27/IL7R/JAK3/LCK/LEF1/RAG1/RHOH/TRBC1/HLA-A/RPS3	51
BP	GO:0050870	positive regulation of T cell activation	40/539	223/18800	9.49218e-21	2.08179e-18	1.58028e-18	AIF1/CCL5/CCR2/CD74/CD86/CORO1A/DOCK8/HLA-DMA/HLA-DMB/HLA-DPA1/HLA-DPB1/HLA-DQA1/HLA-DQB1/HLA-DRA/HLA-DRB1/HLA-E/HLA-G/IL1B/LILRB2/LYN/NCKAP1L/NFKBIZ/PTPN6/PTPRC/PYCARD/RUNX3/TGFBR2/TNFSF13B/CCL19/CCL21/CCR7/CD27/IL7R/JAK3/LCK/LEF1/RAG1/RHOH/HLA-A/RPS3	40
BP	GO:1903131	mononuclear cell differentiation	55/539	433/18800	1.12031e-20	2.31795e-18	1.75955e-18	CCR2/CD74/CD86/CSF1R/DOCK11/DOCK2/FCER1G/FGL2/HLA-DRA/HLA-DRB1/HLA-G/IL1B/IRF8/ITGA4/KLF6/LILRB2/LYN/MAFB/NCKAP1L/NFKBIZ/NOTCH2/PBX1/PIK3CD/PTGER4/PTPN6/PTPRC/PTPRJ/RUNX3/TGFBR2/TNFSF13B/ZFP36L2/BCL11B/CCL19/CCR7/CD2/CD27/CD3D/CD79A/CD8A/CR2/FOXP1/IKZF1/IL7R/ITK/JAK3/LCK/LEF1/MS4A1/RAG1/RHOH/TCF7/HLA-B/RPS6/ZFP36L1/RPL22	55
BP	GO:1903037	regulation of leukocyte cell-cell adhesion	49/539	344/18800	1.16815e-20	2.31795e-18	1.75955e-18	AIF1/ALOX5/CCL5/CCR2/CD300A/CD44/CD74/CD86/CORO1A/DOCK8/FGL2/HLA-DMA/HLA-DMB/HLA-DPA1/HLA-DPB1/HLA-DQA1/HLA-DQB1/HLA-DRA/HLA-DRB1/HLA-E/HLA-G/IL1B/ITGA4/ITGB2/LAPTM5/LILRB2/LYN/NCKAP1L/NFKBIZ/PELI1/PTPN6/PTPRC/PYCARD/RUNX3/TGFBR2/TNFSF13B/CCL19/CCL21/CCR7/CD27/ETS1/IL7R/JAK3/LCK/LEF1/RAG1/RHOH/HLA-A/RPS3	49
BP	GO:0002460	adaptive immune response based on somatic recombination of immune receptors built from immunoglobulin superfamily domains	50/539	370/18800	4.76367e-20	9.02282e-18	6.8492e-18	C1QA/C1QB/C1QC/CCR2/CD74/CLEC7A/CSF2RB/FCER1G/FCGR3A/HLA-DMA/HLA-DMB/HLA-DPA1/HLA-DPB1/HLA-DQA1/HLA-DQB1/HLA-DRA/HLA-DRB1/HLA-E/HLA-F/HLA-G/IL17RA/IL1B/NCKAP1L/NFKBIZ/PRF1/PTPN6/PTPRC/RAB27A/SWAP70/TGFB1/TLR4/TLR8/TNFAIP3/TNFRSF1B/TNFSF13/TNFSF13B/WAS/CCL19/CD1E/CD27/CD8A/CR2/CXCL13/IL7R/JAK3/LEF1/RFTN1/TRBC1/HLA-A/HLA-B	50
BP	GO:0050863	regulation of T cell activation	48/539	342/18800	5.54642e-20	1.00487e-17	7.62792e-18	AIF1/CCL5/CCR2/CD300A/CD74/CD86/CORO1A/DOCK8/FGL2/HLA-DMA/HLA-DMB/HLA-DPA1/HLA-DPB1/HLA-DQA1/HLA-DQB1/HLA-DRA/HLA-DRB1/HLA-E/HLA-G/IL1B/LAPTM5/LILRB2/LYN/NCKAP1L/NFKBIZ/PELI1/PTPN6/PTPRC/PYCARD/RAC2/RUNX3/TGFBR2/TNFRSF1B/TNFSF13B/CCL19/CCL21/CCR7/CD2/CD27/IL7R/JAK3/LCK/LEF1/RAG1/RHOH/TCF7/HLA-A/RPS3	48
BP	GO:0002683	negative regulation of immune system process	53/539	425/18800	1.36156e-19	2.364e-17	1.79451e-17	ARRB2/C1QC/CCL3/CCR2/CD300A/CD300LF/CD74/CD86/DUSP1/ELF1/FGL2/FGR/GPX1/HCK/HLA-DRB1/HLA-E/HLA-F/HLA-G/HMOX1/LAPTM5/LILRB2/LST1/LYN/MAFB/MIF/MNDA/NCKAP1L/PELI1/PTGER4/PTPN6/PTPRC/PTPRJ/RUNX3/SAMHD1/SAMSN1/SERPINB9/STAT2/TGFB1/TLR4/TNFAIP3/TSC22D3/TYROBP/WASL/ADAR/BANK1/CCL21/CR2/IL7R/JAK3/NLRC5/HLA-A/HLA-B/RPS19	53
BP	GO:0045785	positive regulation of cell adhesion	54/539	446/18800	2.35296e-19	3.92191e-17	2.97711e-17	AIF1/ALOX5/APBB1IP/ARPC2/CCL5/CCR2/CD44/CD74/CD86/CDC42/CORO1A/DOCK8/HLA-DMA/HLA-DMB/HLA-DPA1/HLA-DPB1/HLA-DQA1/HLA-DQB1/HLA-DRA/HLA-DRB1/HLA-E/HLA-G/IL1B/ITGA4/ITGB2/LILRB2/LYN/MYADM/NCKAP1L/NFKBIZ/PLEKHA2/PTPN6/PTPRC/PTPRJ/PYCARD/RUNX3/STK4/TGFBR2/TNFSF13B/CCL19/CCL21/CCR7/CD27/CXCL13/ETS1/IL7R/JAK1/JAK3/LCK/LEF1/RAG1/RHOH/HLA-A/RPS3	54
BP	GO:0001819	positive regulation of cytokine production	55/539	475/18800	8.45969e-19	1.35583e-16	1.02921e-16	AIF1/CASP1/CCL3/CCR2/CD14/CD58/CD74/CD86/CLEC7A/CSF1R/CYBA/CYBB/FCER1G/FCN1/FGR/GPSM3/HLA-DPA1/HLA-DPB1/HLA-E/HLA-F/HLA-G/HMOX1/IFNGR1/IL17RA/IL1B/IRF8/LAPTM5/LILRA2/LILRB2/MIF/MNDA/PELI1/PF4/PIK3CD/PTGER4/PTPRC/PTPRJ/PYCARD/RNF135/SULF2/TGFB1/TLR2/TLR4/TLR8/TYROBP/CCL19/CCR7/CD2/FOXP1/ITK/LTB/RFTN1/ATF4/HLA-A/RPS3	55
BP	GO:0048002	antigen processing and presentation of peptide antigen	22/539	63/18800	1.33972e-18	2.02154e-16	1.53455e-16	CD74/CLEC4A/CTSS/ERAP1/FCER1G/HLA-DMA/HLA-DMB/HLA-DPA1/HLA-DPB1/HLA-DQA1/HLA-DQB1/HLA-DRA/HLA-DRB1/HLA-E/HLA-F/HLA-G/IFI30/PYCARD/LNPEP/HLA-A/HLA-B/HLA-C	22
BP	GO:0006909	phagocytosis	44/539	310/18800	1.35837e-18	2.02154e-16	1.53455e-16	AIF1/ATG3/BIN2/CCR2/CD14/CD300A/CD300LF/CD302/CD93/CDC42/CDC42SE1/CDC42SE2/CLEC7A/CORO1A/CYBA/DOCK2/FCER1G/FCN1/FGR/HCK/ICAM3/IL1B/IRF8/ITGB2/LYN/LYST/NCF2/NCKAP1L/PECAM1/PTK2/PTPRC/PTPRJ/PYCARD/RAB27A/RAB31/RAC2/RHOG/TLR2/TLR4/TYROBP/IL2RG/RHOH/TRBC1/RAB5A	44
BP	GO:0002253	activation of immune response	49/539	386/18800	1.64879e-18	2.36914e-16	1.79841e-16	C1QA/C1QB/C1QC/CD300A/CD5L/CFP/CLEC7A/ELF1/FCER1G/FCN1/FGR/FPR1/HCK/HLA-DPB1/HLA-DQB1/HLA-DRB1/IL1B/LAPTM5/LAT2/LILRA2/LYN/MNDA/NCKAP1L/NFKBIZ/PIK3CD/PTK2/PTPN6/PTPRC/PTPRJ/PYCARD/SPG21/THEMIS2/TLR4/TYROBP/BANK1/CCR7/CD247/CD79A/CD8A/CR2/FOXP1/ITK/LCK/MS4A1/PRKCH/RFTN1/TRBC1/HLA-A/RPS3	49
BP	GO:0002768	immune response-regulating cell surface receptor signaling pathway	45/539	328/18800	2.10245e-18	2.92031e-16	2.2168e-16	CD300A/CLEC7A/ELF1/FCER1G/FCGR3A/FCN1/FGR/FPR1/HCK/HLA-DPB1/HLA-DQB1/HLA-DRB1/HLA-G/LAPTM5/LAT2/LILRA2/LILRB2/LYN/MAP3K1/MNDA/NCKAP1L/NFKBIZ/PIK3CD/PTK2/PTPN6/PTPRC/PTPRJ/SPG21/THEMIS2/TYROBP/BANK1/CCR7/CD247/CD79A/CD8A/CR2/FOXP1/ITK/LCK/MS4A1/PRKCH/RFTN1/TRBC1/HLA-A/RPS3	45
BP	GO:0070663	regulation of leukocyte proliferation	39/539	254/18800	8.32541e-18	1.1191e-15	8.49502e-16	AIF1/CCL5/CCR2/CD300A/CD74/CD86/CORO1A/CSF1R/CSF2RB/FCGR3A/HLA-DMB/HLA-DPA1/HLA-DPB1/HLA-DRB1/HLA-E/HLA-G/IL1B/LILRB2/LST1/LYN/MIF/MNDA/NCKAP1L/PELI1/PTK2/PTPN6/PTPRC/PYCARD/RAC2/TGFBR2/TLR4/TNFAIP3/TNFRSF1B/TNFSF13B/TYROBP/CCL19/JAK3/HLA-A/RPS3	39
BP	GO:0097529	myeloid leukocyte migration	37/539	229/18800	1.05321e-17	1.37147e-15	1.04108e-15	AIF1/CCL14/CCL3/CCL4/CCL5/CCR1/CCR2/CD300A/CD74/CSF1R/CSF3R/CXCL8/DUSP1/FCER1G/IL17RA/IL1B/ITGB2/LYN/MIF/NCKAP1L/PECAM1/PF4/PIK3CD/PPBP/PTGER4/PTK2/RAC2/RHOG/S100A8/S100A9/SWAP70/CCL19/CCL21/CCR7/CXCL13/RHOH/RPS19	37
BP	GO:0019884	antigen processing and presentation of exogenous antigen	19/539	47/18800	1.18887e-17	1.50121e-15	1.13957e-15	CD74/CLEC4A/CTSS/FCER1G/HLA-DMA/HLA-DMB/HLA-DPA1/HLA-DPB1/HLA-DQA1/HLA-DQB1/HLA-DRA/HLA-DRB1/HLA-E/HLA-F/IFI30/PSME1/CD1E/LNPEP/HLA-A	19
BP	GO:0002449	lymphocyte mediated immunity	46/539	365/18800	2.58488e-17	3.168e-15	2.40482e-15	ARRB2/C1QA/C1QB/C1QC/CCR2/CD74/CORO1A/CSF2RB/FCER1G/FCGR3A/GZMB/HLA-DMA/HLA-DMB/HLA-DPA1/HLA-DPB1/HLA-DQA1/HLA-DQB1/HLA-DRA/HLA-DRB1/HLA-E/HLA-F/HLA-G/IL1B/LYST/NCKAP1L/NKG7/PRF1/PTPN6/PTPRC/RAB27A/SERPINB9/SWAP70/TGFB1/TLR8/TNFRSF1B/TNFSF13/WAS/CD1E/CD27/CD8A/CR2/IL7R/RFTN1/TRBC1/HLA-A/HLA-B	46
BP	GO:0030217	T cell differentiation	39/539	263/18800	2.84919e-17	3.39216e-15	2.57498e-15	CCR2/CD74/CD86/DOCK2/FCER1G/FGL2/HLA-DRA/HLA-DRB1/HLA-G/IL1B/LILRB2/MAFB/NCKAP1L/NFKBIZ/PIK3CD/PTGER4/PTPRC/RUNX3/TGFBR2/ZFP36L2/BCL11B/CCL19/CCR7/CD2/CD27/CD3D/CD8A/FOXP1/IL7R/ITK/JAK3/LCK/LEF1/RAG1/RHOH/TCF7/RPS6/ZFP36L1/RPL22	39
BP	GO:0030595	leukocyte chemotaxis	37/539	236/18800	2.93446e-17	3.39664e-15	2.57838e-15	AIF1/ALOX5/CCL14/CCL3/CCL4/CCL5/CCR1/CCR2/CD74/CORO1A/CSF1R/CSF3R/CXCL8/CXCR4/DUSP1/FCER1G/GPSM3/IL17RA/IL1B/ITGB2/LYN/LYST/MIF/NCKAP1L/PF4/PIK3CD/PPBP/PTK2/RAC2/S100A8/S100A9/SWAP70/CCL19/CCL21/CCR7/CXCL13/RPS19	37
BP	GO:0002697	regulation of immune effector process	45/539	353/18800	3.74533e-17	4.21805e-15	3.20191e-15	ARRB2/CCR2/CD300A/CD5L/CD74/CD86/CLEC7A/FCN1/FGL2/FGR/HLA-DMB/HLA-DRA/HLA-DRB1/HLA-E/HLA-F/HLA-G/HMOX1/IL1B/ITGB2/LAPTM5/LYN/MIF/NCF1/NCKAP1L/NFKBIZ/PTPN6/PTPRC/PTPRJ/RAC2/SERPINB9/TGFB1/TLR4/TNFRSF1B/TNFSF13/TYROBP/WAS/CCL19/CD1E/CR2/IL7R/JAK3/HLA-A/HLA-B/PHB2/RPS19	45
BP	GO:1902105	regulation of leukocyte differentiation	40/539	283/18800	6.12673e-17	6.71844e-15	5.09995e-15	C1QC/CCL3/CCR1/CCR2/CD74/CD86/EVI2B/FGL2/FOS/HCLS1/HLA-DRA/HLA-DRB1/HLA-G/LILRB2/LYN/MAFB/NCKAP1L/NFKBIZ/NOTCH2/PF4/PTPN6/PTPRC/RUNX3/TGFB1/TGFBR2/TLR4/TYROBP/ZFP36L2/CCL19/CD2/CD27/FOXP1/IL7R/JAK3/LEF1/RAG1/RHOH/TCF7/HLA-B/ZFP36L1	40
BP	GO:0002478	antigen processing and presentation of exogenous peptide antigen	17/539	38/18800	7.68013e-17	8.20592e-15	6.22909e-15	CD74/CLEC4A/CTSS/FCER1G/HLA-DMA/HLA-DMB/HLA-DPA1/HLA-DPB1/HLA-DQA1/HLA-DQB1/HLA-DRA/HLA-DRB1/HLA-E/HLA-F/IFI30/LNPEP/HLA-A	17
BP	GO:0002429	immune response-activating cell surface receptor signaling pathway	41/539	300/18800	8.35234e-17	8.48883e-15	6.44385e-15	CD300A/CLEC7A/ELF1/FCER1G/FCN1/FGR/FPR1/HCK/HLA-DPB1/HLA-DQB1/HLA-DRB1/LAPTM5/LAT2/LILRA2/LYN/MNDA/NCKAP1L/NFKBIZ/PIK3CD/PTK2/PTPN6/PTPRC/PTPRJ/SPG21/THEMIS2/TYROBP/BANK1/CCR7/CD247/CD79A/CD8A/CR2/FOXP1/ITK/LCK/MS4A1/PRKCH/RFTN1/TRBC1/HLA-A/RPS3	41
BP	GO:0002757	immune response-activating signal transduction	41/539	300/18800	8.35234e-17	8.48883e-15	6.44385e-15	CD300A/CLEC7A/ELF1/FCER1G/FCN1/FGR/FPR1/HCK/HLA-DPB1/HLA-DQB1/HLA-DRB1/LAPTM5/LAT2/LILRA2/LYN/MNDA/NCKAP1L/NFKBIZ/PIK3CD/PTK2/PTPN6/PTPRC/PTPRJ/SPG21/THEMIS2/TYROBP/BANK1/CCR7/CD247/CD79A/CD8A/CR2/FOXP1/ITK/LCK/MS4A1/PRKCH/RFTN1/TRBC1/HLA-A/RPS3	41
BP	GO:0060326	cell chemotaxis	42/539	315/18800	8.59087e-17	8.52337e-15	6.47007e-15	AIF1/ALOX5/ARRB2/BIN2/CCL14/CCL3/CCL4/CCL5/CCR1/CCR2/CD74/CORO1A/CSF1R/CSF3R/CXCL8/CXCR4/DUSP1/FCER1G/GPSM3/IL17RA/IL1B/ITGB2/LYN/LYST/MIF/NCKAP1L/PF4/PIK3CD/PPBP/PTK2/RAC2/RHOG/S100A8/S100A9/SWAP70/TMSB4X/CCL19/CCL21/CCR7/CXCL13/LEF1/RPS19	42
BP	GO:0032103	positive regulation of response to external stimulus	50/539	442/18800	9.39006e-17	9.09962e-15	6.9075e-15	AIF1/CASP1/CCL3/CCL4/CCL5/CCR1/CCR2/CD74/CLEC7A/CSF1R/CXCL8/CXCR4/CYBA/FCN1/GPSM3/HCK/HLA-E/HLA-F/HLA-G/IL17RA/IL1B/LILRA2/LY86/LYN/MIF/MNDA/NCKAP1L/NFKBIA/NFKBIZ/NKG7/PTGER4/PTK2/PYCARD/RAC2/S100A8/S100A9/SWAP70/TGFB1/TLR2/TLR4/TLR8/TMSB4X/TYROBP/CCL19/CCL21/CCR7/CXCL13/ETS1/NLRC5/RPS19	50
BP	GO:0042113	B cell activation	43/539	336/18800	1.67824e-16	1.58937e-14	1.20648e-14	CD300A/CD74/CD86/DOCK11/IRF8/ITGA4/KLF6/LAPTM5/LAT2/LYN/MIF/MNDA/NCKAP1L/NOTCH2/PELI1/PIK3CD/PTPN6/PTPRC/PTPRJ/SAMSN1/SH3KBP1/SKAP2/SWAP70/TGFB1/THEMIS2/TLR4/TNFAIP3/TNFSF13/TNFSF13B/TYROBP/ZFP36L2/BANK1/CD27/CD79A/CR2/IL7R/JAK3/LEF1/MS4A1/RAG1/TRBC1/PHB2/ZFP36L1	43
BP	GO:0019221	cytokine-mediated signaling pathway	52/539	486/18800	2.35283e-16	2.17872e-14	1.65386e-14	CARD16/CASP1/CCL14/CCL3/CCL4/CCL5/CCR1/CCR2/CD300LF/CD44/CD74/CSF1R/CSF2RB/CSF3R/CXCL8/CXCR4/FCER1G/HCK/IFITM2/IFNGR1/IFNGR2/IL10RA/IL17RA/IL1B/LAPTM5/LILRA2/LILRB2/NFKBIA/PF4/PPBP/PTPN6/PTPRC/PTPRJ/PYCARD/SAMHD1/STAT2/TMSB4X/TNFAIP3/TNFRSF1B/TNFSF13B/ADAR/BIRC3/CCL19/CCL21/CCR7/CXCL13/IL2RG/IL7R/JAK1/JAK3/NLRC5/IFITM1	52
BP	GO:1903706	regulation of hemopoiesis	45/539	371/18800	2.53156e-16	2.29326e-14	1.74081e-14	C1QC/CCL3/CCR1/CCR2/CD74/CD86/CSF3R/EVI2B/FGL2/FOS/HCLS1/HLA-DRA/HLA-DRB1/HLA-G/KLF13/LILRB2/LYN/MAFB/NCKAP1L/NFKBIA/NFKBIZ/NOTCH2/PF4/PTPN6/PTPRC/RUNX3/TGFB1/TGFBR2/TLR4/TYROBP/ZFP36/ZFP36L2/CCL19/CD2/CD27/ETS1/FOXP1/IL7R/JAK3/LEF1/RAG1/RHOH/TCF7/HLA-B/ZFP36L1	45
BP	GO:0050670	regulation of lymphocyte proliferation	35/539	230/18800	5.60558e-16	4.96989e-14	3.77263e-14	AIF1/CCL5/CCR2/CD300A/CD74/CD86/CORO1A/FCGR3A/HLA-DMB/HLA-DPA1/HLA-DPB1/HLA-DRB1/HLA-E/HLA-G/IL1B/LILRB2/LST1/LYN/MIF/MNDA/NCKAP1L/PELI1/PTPN6/PTPRC/PYCARD/RAC2/TGFBR2/TLR4/TNFRSF1B/TNFSF13B/TYROBP/CCL19/JAK3/HLA-A/RPS3	35
BP	GO:0097530	granulocyte migration	29/539	154/18800	5.80572e-16	5.04009e-14	3.82592e-14	CCL14/CCL3/CCL4/CCL5/CD300A/CD74/CSF1R/CSF3R/CXCL8/FCER1G/IL17RA/IL1B/ITGB2/NCKAP1L/PECAM1/PF4/PIK3CD/PPBP/PTGER4/PTK2/RAC2/RHOG/S100A8/S100A9/CCL19/CCL21/CCR7/CXCL13/RHOH	29
BP	GO:0002274	myeloid leukocyte activation	35/539	232/18800	7.37717e-16	6.27361e-14	4.76228e-14	AIF1/C1QA/CCL3/CCL5/CCR2/CD300A/CD300LF/CD74/CD93/CXCL8/DOCK2/FCER1G/FGR/HMOX1/IFNGR1/IFNGR2/ITGB2/LAT2/LILRA2/LYN/MIF/NOTCH2/PIK3CD/PTPN6/PTPRC/PYCARD/RAC2/SNAP23/TGFBR2/TLR2/TLR4/TYROBP/CD2/FOXP1/RHOH	35
BP	GO:0032944	regulation of mononuclear cell proliferation	35/539	233/18800	8.45329e-16	7.04498e-14	5.34782e-14	AIF1/CCL5/CCR2/CD300A/CD74/CD86/CORO1A/FCGR3A/HLA-DMB/HLA-DPA1/HLA-DPB1/HLA-DRB1/HLA-E/HLA-G/IL1B/LILRB2/LST1/LYN/MIF/MNDA/NCKAP1L/PELI1/PTPN6/PTPRC/PYCARD/RAC2/TGFBR2/TLR4/TNFRSF1B/TNFSF13B/TYROBP/CCL19/JAK3/HLA-A/RPS3	35
BP	GO:0070665	positive regulation of leukocyte proliferation	29/539	158/18800	1.18455e-15	9.6785e-14	7.34692e-14	AIF1/CCL5/CCR2/CD74/CD86/CORO1A/CSF1R/CSF2RB/FCGR3A/HLA-DMB/HLA-DPA1/HLA-DPB1/HLA-E/IL1B/LILRB2/LYN/MIF/NCKAP1L/PELI1/PTK2/PTPRC/PYCARD/TGFBR2/TLR4/TNFSF13B/CCL19/JAK3/HLA-A/RPS3	29
BP	GO:0042098	T cell proliferation	32/539	204/18800	4.24242e-15	3.39964e-13	2.58066e-13	AIF1/CCL5/CCND3/CCR2/CD86/CORO1A/DOCK2/DOCK8/HLA-DMB/HLA-DPA1/HLA-DPB1/HLA-DRB1/HLA-E/HLA-G/IL1B/LILRB2/MSN/NCKAP1L/PELI1/PSMB10/PTPN6/PTPRC/PYCARD/RAC2/TGFBR2/TNFRSF1B/TNFSF13B/CCL19/JAK3/HLA-A/RPS3/RPS6	32
BP	GO:0002699	positive regulation of immune effector process	34/539	248/18800	3.51642e-14	2.73699e-12	2.07764e-12	CCR2/CD300A/CD74/CD86/CLEC7A/FCN1/FGR/HLA-DMB/HLA-DRA/HLA-DRB1/HLA-E/HLA-F/HLA-G/HMOX1/IL1B/ITGB2/LAPTM5/LYN/MIF/NFKBIZ/PTPN6/PTPRC/PTPRJ/RAC2/TGFB1/TLR4/TNFSF13/TYROBP/CCL19/CD1E/HLA-A/HLA-B/PHB2/RPS19	34
BP	GO:0050777	negative regulation of immune response	29/539	179/18800	3.54686e-14	2.73699e-12	2.07764e-12	ARRB2/CCR2/CD300A/FGL2/FGR/GPX1/HCK/HLA-DRB1/HLA-E/HLA-F/HLA-G/HMOX1/LYN/NCKAP1L/PTPN6/PTPRC/SAMHD1/SAMSN1/SERPINB9/STAT2/TNFAIP3/ADAR/CR2/IL7R/JAK3/NLRC5/HLA-A/HLA-B/RPS19	29
BP	GO:0030099	myeloid cell differentiation	43/539	391/18800	3.99578e-14	3.02735e-12	2.29805e-12	C1QC/CCL3/CCR1/CD74/CDC42/CSF1R/CSF3R/EVI2B/FLI1/FOS/HCLS1/HLA-DRB1/IRF8/JUNB/KLF13/KLF2/LYN/MAFB/NCKAP1L/NFKBIA/NOTCH2/PF4/PIK3CD/PTPN6/SNRK/TGFB1/TGFBR2/TLR2/TLR4/TYROBP/ZFP36/ADAR/CCL19/CCR7/ETS1/FOXP1/IKZF1/JAK3/LEF1/RPS14/RPS6/ZFP36L1/RPS19	43
BP	GO:0002685	regulation of leukocyte migration	31/539	218/18800	1.78264e-13	1.32648e-11	1.00692e-11	AIF1/CCL3/CCL4/CCL5/CCR1/CCR2/CD300A/CD74/CSF1R/CXCL8/DOCK8/DUSP1/GPSM3/HMOX1/ITGA4/LYN/MIF/MSN/NCKAP1L/PTGER4/PTK2/PYCARD/RAC2/RHOG/SWAP70/WASL/CCL19/CCL21/CCR7/CXCL13/RHOH	31
BP	GO:0071621	granulocyte chemotaxis	24/539	128/18800	2.15857e-13	1.53319e-11	1.16384e-11	CCL14/CCL3/CCL4/CCL5/CD74/CSF1R/CSF3R/CXCL8/FCER1G/IL17RA/IL1B/ITGB2/NCKAP1L/PF4/PIK3CD/PPBP/PTK2/RAC2/S100A8/S100A9/CCL19/CCL21/CCR7/CXCL13	24
BP	GO:1990266	neutrophil migration	24/539	128/18800	2.15857e-13	1.53319e-11	1.16384e-11	CCL14/CCL3/CCL4/CCL5/CD74/CSF3R/CXCL8/FCER1G/IL1B/ITGB2/NCKAP1L/PECAM1/PF4/PIK3CD/PPBP/RAC2/RHOG/S100A8/S100A9/CCL19/CCL21/CCR7/CXCL13/RHOH	24
BP	GO:0034341	response to interferon-gamma	25/539	140/18800	2.17083e-13	1.53319e-11	1.16384e-11	ACTR2/ACTR3/AIF1/CASP1/CCL14/CCL3/CCL4/CCL5/CD58/CD74/CDC42/HCK/HLA-DPA1/IFITM2/IRF8/TLR2/TLR4/VIM/WAS/CCL19/CCL21/JAK1/NLRC5/IFITM1/RPL13A	25
BP	GO:0050671	positive regulation of lymphocyte proliferation	25/539	141/18800	2.56917e-13	1.78429e-11	1.35445e-11	AIF1/CCL5/CCR2/CD74/CD86/CORO1A/FCGR3A/HLA-DMB/HLA-DPA1/HLA-DPB1/HLA-E/IL1B/LILRB2/MIF/NCKAP1L/PELI1/PTPRC/PYCARD/TGFBR2/TLR4/TNFSF13B/CCL19/JAK3/HLA-A/RPS3	25
BP	GO:0032946	positive regulation of mononuclear cell proliferation	25/539	143/18800	3.5823e-13	2.44712e-11	1.8576e-11	AIF1/CCL5/CCR2/CD74/CD86/CORO1A/FCGR3A/HLA-DMB/HLA-DPA1/HLA-DPB1/HLA-E/IL1B/LILRB2/MIF/NCKAP1L/PELI1/PTPRC/PYCARD/TGFBR2/TLR4/TNFSF13B/CCL19/JAK3/HLA-A/RPS3	25
BP	GO:1902107	positive regulation of leukocyte differentiation	26/539	157/18800	4.48931e-13	2.96936e-11	2.25403e-11	CCR1/CD74/CD86/EVI2B/FOS/HCLS1/HLA-DRA/HLA-DRB1/HLA-G/LILRB2/NCKAP1L/NFKBIZ/NOTCH2/PF4/PTPRC/RUNX3/TGFB1/TGFBR2/TYROBP/CCL19/CD27/IL7R/LEF1/RAG1/RHOH/ZFP36L1	26
BP	GO:1903708	positive regulation of hemopoiesis	26/539	157/18800	4.48931e-13	2.96936e-11	2.25403e-11	CCR1/CD74/CD86/EVI2B/FOS/HCLS1/HLA-DRA/HLA-DRB1/HLA-G/LILRB2/NCKAP1L/NFKBIZ/NOTCH2/PF4/PTPRC/RUNX3/TGFB1/TGFBR2/TYROBP/CCL19/CD27/IL7R/LEF1/RAG1/RHOH/ZFP36L1	26
BP	GO:0001906	cell killing	28/539	185/18800	5.62765e-13	3.66413e-11	2.78143e-11	ARRB2/CD5L/CLEC7A/CORO1A/FCGR3A/GNLY/GZMB/HLA-DRA/HLA-DRB1/HLA-E/HLA-F/HLA-G/LYST/LYZ/NCKAP1L/NKG7/PRF1/PTPN6/PTPRC/RAB27A/SERPINB9/TYROBP/CD1E/IL7R/HLA-A/HLA-B/RPL30/RPS19	28
BP	GO:0002285	lymphocyte activation involved in immune response	29/539	201/18800	7.49612e-13	4.80559e-11	3.64791e-11	APBB1IP/CD74/CD86/CORO1A/DOCK11/FCER1G/FGL2/HLA-DMB/HLA-DRA/HLA-DRB1/HLA-F/IRF8/LCP1/NCKAP1L/NFKBIZ/NKG7/NOTCH2/PTGER4/PTPRC/RAB27A/SWAP70/TGFB1/TLR4/TNFSF13/CCL19/FOXP1/JAK3/LEF1/RPS6	29
BP	GO:0002819	regulation of adaptive immune response	28/539	188/18800	8.45057e-13	5.33539e-11	4.05008e-11	CCR2/CD48/CLEC7A/HLA-DRA/HLA-DRB1/HLA-E/HLA-F/HLA-G/IL1B/NCKAP1L/NFKBIZ/PTPN6/PTPRC/PYCARD/SAMSN1/TGFB1/TNFAIP3/TNFRSF1B/TNFSF13/TNFSF13B/WAS/CCL19/CD1E/CR2/IL7R/JAK3/HLA-A/HLA-B	28
BP	GO:0002703	regulation of leukocyte mediated immunity	31/539	236/18800	1.54296e-12	9.59631e-11	7.28453e-11	ARRB2/CCR2/CD300A/CLEC7A/FGR/HLA-DRA/HLA-DRB1/HLA-E/HLA-F/HLA-G/HMOX1/IL1B/ITGB2/LYN/NCKAP1L/PTPN6/PTPRC/RAC2/SERPINB9/TGFB1/TLR4/TNFRSF1B/TNFSF13/TYROBP/WAS/CD1E/CR2/IL7R/JAK3/HLA-A/HLA-B	31
BP	GO:0032496	response to lipopolysaccharide	37/539	333/18800	1.87067e-12	1.14634e-10	8.70182e-11	CARD16/CASP1/CCL3/CCL5/CD14/CD86/CSF2RB/CXCL8/FOS/HCK/IL10RA/IL1B/IRF8/LILRA2/LILRB2/LY86/LYN/MIF/NFKBIA/PELI1/PF4/PPBP/PTGER4/PYCARD/S100A8/S100A9/TGFB1/TLR2/TLR4/TNFAIP3/TNFRSF1B/TSPO/VIM/ZFP36/CCR7/CXCL13/FOXP1	37
BP	GO:0002831	regulation of response to biotic stimulus	38/539	351/18800	2.07829e-12	1.2551e-10	9.52746e-11	ARRB2/CARD16/CCL5/CLEC7A/CYBA/ERAP1/FCN1/FGL2/FGR/HCK/HLA-DRB1/HLA-E/HLA-F/HLA-G/IL1B/LILRA2/LY86/LYN/MIF/MNDA/NCF1/PTPN6/PYCARD/RNF135/SAMHD1/SERPINB9/STAT2/TLR4/TLR8/TNFAIP3/TYROBP/ADAR/BIRC3/FOXP1/NLRC5/HLA-A/HLA-B/RPS19	38
BP	GO:0030593	neutrophil chemotaxis	21/539	106/18800	2.27e-12	1.3513e-10	1.02577e-10	CCL14/CCL3/CCL4/CCL5/CD74/CSF3R/CXCL8/FCER1G/IL1B/ITGB2/NCKAP1L/PF4/PIK3CD/PPBP/RAC2/S100A8/S100A9/CCL19/CCL21/CCR7/CXCL13	21
BP	GO:0071346	cellular response to interferon-gamma	22/539	118/18800	2.46166e-12	1.44475e-10	1.09671e-10	ACTR2/ACTR3/AIF1/CASP1/CCL14/CCL3/CCL4/CCL5/CD58/CDC42/HCK/HLA-DPA1/IRF8/TLR2/TLR4/VIM/WAS/CCL19/CCL21/JAK1/NLRC5/RPL13A	22
BP	GO:0042254	ribosome biogenesis	35/539	304/18800	2.71134e-12	1.56919e-10	1.19117e-10	PTEN/ISG20/RPL10/RPL3/RPL35/RPS14/RPS15/RPS5/RPS6/TRMT112/RPL10A/RPL11/RPL14/RPL23A/RPL24/RPL27/RPL35A/RPL38/RPL5/RPL6/RPL7/RPL7A/RPLP0/RPS16/RPS17/RPS19/RPS21/RPS24/RPS25/RPS27/RPS28/RPS7/RPS8/RPSA/RSL24D1	35
BP	GO:0050851	antigen receptor-mediated signaling pathway	31/539	244/18800	3.75969e-12	2.14612e-10	1.62911e-10	CD300A/ELF1/HLA-DPB1/HLA-DQB1/HLA-DRB1/LAPTM5/LAT2/LYN/MNDA/NCKAP1L/NFKBIZ/PIK3CD/PTPN6/PTPRC/PTPRJ/SPG21/THEMIS2/BANK1/CCR7/CD247/CD79A/CD8A/FOXP1/ITK/LCK/MS4A1/PRKCH/RFTN1/TRBC1/HLA-A/RPS3	31
BP	GO:0002495	antigen processing and presentation of peptide antigen via MHC class II	13/539	34/18800	4.09807e-12	2.30766e-10	1.75174e-10	CD74/CTSS/FCER1G/HLA-DMA/HLA-DMB/HLA-DPA1/HLA-DPB1/HLA-DQA1/HLA-DQB1/HLA-DRA/HLA-DRB1/IFI30/PYCARD	13
BP	GO:0071706	tumor necrosis factor superfamily cytokine production	27/539	187/18800	4.60677e-12	2.52584e-10	1.91736e-10	ARRB2/CCL3/CCR2/CD14/CD86/CLEC4A/CLEC7A/CYBA/CYBB/HLA-E/IFNGR1/LILRA2/MIF/PF4/PTPN6/PTPRC/PTPRJ/PYCARD/TLR2/TLR4/TNFAIP3/TSPO/TYROBP/ZFP36/CCL19/CD2/FOXP1	27
BP	GO:1903555	regulation of tumor necrosis factor superfamily cytokine production	27/539	187/18800	4.60677e-12	2.52584e-10	1.91736e-10	ARRB2/CCL3/CCR2/CD14/CD86/CLEC4A/CLEC7A/CYBA/CYBB/HLA-E/IFNGR1/LILRA2/MIF/PF4/PTPN6/PTPRC/PTPRJ/PYCARD/TLR2/TLR4/TNFAIP3/TSPO/TYROBP/ZFP36/CCL19/CD2/FOXP1	27
BP	GO:0045088	regulation of innate immune response	30/539	231/18800	4.78029e-12	2.58695e-10	1.96374e-10	ARRB2/CCL5/CLEC7A/ERAP1/FCN1/FGR/HCK/HLA-E/HLA-F/HLA-G/LILRA2/LYN/MNDA/NCF1/PTPN6/PYCARD/RNF135/SAMHD1/SERPINB9/STAT2/TLR4/TLR8/TNFAIP3/TYROBP/ADAR/BIRC3/NLRC5/HLA-A/HLA-B/RPS19	30
BP	GO:0042129	regulation of T cell proliferation	26/539	174/18800	5.17658e-12	2.76549e-10	2.09928e-10	AIF1/CCL5/CCR2/CD86/CORO1A/HLA-DMB/HLA-DPA1/HLA-DPB1/HLA-DRB1/HLA-E/HLA-G/IL1B/LILRB2/NCKAP1L/PELI1/PTPN6/PTPRC/PYCARD/RAC2/TGFBR2/TNFRSF1B/TNFSF13B/CCL19/JAK3/HLA-A/RPS3	26
BP	GO:0002504	antigen processing and presentation of peptide or polysaccharide antigen via MHC class II	13/539	36/18800	9.682e-12	5.10695e-10	3.87667e-10	CD74/CTSS/FCER1G/HLA-DMA/HLA-DMB/HLA-DPA1/HLA-DPB1/HLA-DQA1/HLA-DQB1/HLA-DRA/HLA-DRB1/IFI30/PYCARD	13
BP	GO:0042102	positive regulation of T cell proliferation	20/539	103/18800	1.1239e-11	5.8541e-10	4.44383e-10	AIF1/CCL5/CCR2/CD86/CORO1A/HLA-DMB/HLA-DPA1/HLA-DPB1/HLA-E/IL1B/LILRB2/NCKAP1L/PTPRC/PYCARD/TGFBR2/TNFSF13B/CCL19/JAK3/HLA-A/RPS3	20
BP	GO:0002237	response to molecule of bacterial origin	37/539	354/18800	1.16766e-11	6.00698e-10	4.55988e-10	CARD16/CASP1/CCL3/CCL5/CD14/CD86/CSF2RB/CXCL8/FOS/HCK/IL10RA/IL1B/IRF8/LILRA2/LILRB2/LY86/LYN/MIF/NFKBIA/PELI1/PF4/PPBP/PTGER4/PYCARD/S100A8/S100A9/TGFB1/TLR2/TLR4/TNFAIP3/TNFRSF1B/TSPO/VIM/ZFP36/CCR7/CXCL13/FOXP1	37
BP	GO:0071216	cellular response to biotic stimulus	31/539	256/18800	1.33263e-11	6.77204e-10	5.14064e-10	CARD16/CASP1/CCL3/CCL5/CD14/CD86/CLEC7A/CXCL8/HCK/IL1B/IRF8/LILRA2/LILRB2/LY86/LYN/MIF/NFKBIA/NOTCH2/PF4/PPBP/PYCARD/TGFB1/TLR2/TLR4/TNFAIP3/TNFRSF1B/TSPO/TXNIP/VIM/ZFP36/CXCL13	31
BP	GO:0042255	ribosome assembly	16/539	62/18800	1.35153e-11	6.78531e-10	5.15071e-10	RPL10/RPL3/RPS14/RPS15/RPS5/RPL11/RPL23A/RPL24/RPL38/RPL5/RPL6/RPLP0/RPS19/RPS27/RPS28/RPSA	16
BP	GO:0032640	tumor necrosis factor production	26/539	182/18800	1.47346e-11	7.15429e-10	5.4308e-10	ARRB2/CCL3/CCR2/CD14/CLEC4A/CLEC7A/CYBA/CYBB/HLA-E/IFNGR1/LILRA2/MIF/PF4/PTPN6/PTPRC/PTPRJ/PYCARD/TLR2/TLR4/TNFAIP3/TSPO/TYROBP/ZFP36/CCL19/CD2/FOXP1	26
BP	GO:0032680	regulation of tumor necrosis factor production	26/539	182/18800	1.47346e-11	7.15429e-10	5.4308e-10	ARRB2/CCL3/CCR2/CD14/CLEC4A/CLEC7A/CYBA/CYBB/HLA-E/IFNGR1/LILRA2/MIF/PF4/PTPN6/PTPRC/PTPRJ/PYCARD/TLR2/TLR4/TNFAIP3/TSPO/TYROBP/ZFP36/CCL19/CD2/FOXP1	26
BP	GO:0019886	antigen processing and presentation of exogenous peptide antigen via MHC class II	12/539	30/18800	1.47653e-11	7.15429e-10	5.4308e-10	CD74/CTSS/FCER1G/HLA-DMA/HLA-DMB/HLA-DPA1/HLA-DPB1/HLA-DQA1/HLA-DQB1/HLA-DRA/HLA-DRB1/IFI30	12
BP	GO:0001909	leukocyte mediated cytotoxicity	22/539	131/18800	2.16173e-11	1.0354e-09	7.85966e-10	ARRB2/CORO1A/FCGR3A/GZMB/HLA-DRA/HLA-DRB1/HLA-E/HLA-F/HLA-G/LYST/NCKAP1L/NKG7/PRF1/PTPN6/PTPRC/RAB27A/SERPINB9/TYROBP/CD1E/IL7R/HLA-A/HLA-B	22
BP	GO:1903557	positive regulation of tumor necrosis factor superfamily cytokine production	20/539	107/18800	2.34239e-11	1.10917e-09	8.4197e-10	CCL3/CCR2/CD14/CD86/CLEC7A/CYBA/CYBB/HLA-E/IFNGR1/LILRA2/MIF/PF4/PTPRC/PTPRJ/PYCARD/TLR2/TLR4/TYROBP/CCL19/CD2	20
BP	GO:0002822	regulation of adaptive immune response based on somatic recombination of immune receptors built from immunoglobulin superfamily domains	25/539	173/18800	2.82364e-11	1.32204e-09	1.00355e-09	CCR2/CLEC7A/HLA-DRA/HLA-DRB1/HLA-E/HLA-F/HLA-G/IL1B/NCKAP1L/NFKBIZ/PTPN6/PTPRC/TGFB1/TNFAIP3/TNFRSF1B/TNFSF13/TNFSF13B/WAS/CCL19/CD1E/CR2/IL7R/JAK3/HLA-A/HLA-B	25
BP	GO:0071222	cellular response to lipopolysaccharide	28/539	217/18800	2.90832e-11	1.34655e-09	1.02217e-09	CARD16/CASP1/CCL3/CCL5/CD14/CD86/CXCL8/HCK/IL1B/IRF8/LILRA2/LILRB2/LY86/LYN/MIF/NFKBIA/PF4/PPBP/PYCARD/TGFB1/TLR2/TLR4/TNFAIP3/TNFRSF1B/TSPO/VIM/ZFP36/CXCL13	28
BP	GO:0043299	leukocyte degranulation	17/539	76/18800	3.71806e-11	1.70254e-09	1.2924e-09	CCL3/CCR2/CD300A/CORO1A/FGR/HCK/HLA-F/HMOX1/ITGB2/LAT2/LYN/NCKAP1L/NKG7/PIK3CD/RAB27A/RAC2/SNAP23	17
BP	GO:0032956	regulation of actin cytoskeleton organization	36/539	352/18800	4.16368e-11	1.88588e-09	1.43156e-09	AKAP13/ARHGDIB/ARPC1B/ARPC2/ARPC3/ARPC5/CAPZA2/CAPZB/CDC42/CORO1A/COTL1/CSF1R/GMFG/GRB2/HCK/HCLS1/IQGAP1/MYADM/NCKAP1L/NOTCH2/PFN1/PTGER4/PYCARD/RAC2/RHOBTB3/RHOG/SWAP70/TMSB4X/VASP/WAS/WASL/ARHGEF18/CCL21/CCR7/EVL/RHOH	36
BP	GO:0050764	regulation of phagocytosis	19/539	99/18800	4.57767e-11	2.05109e-09	1.55698e-09	ATG3/CD300A/CD300LF/CLEC7A/CYBA/DOCK2/FCER1G/FCN1/FGR/HCK/IL1B/NCKAP1L/PTPRC/PTPRJ/PYCARD/RAB27A/RAB31/TLR2/IL2RG	19
BP	GO:0002704	negative regulation of leukocyte mediated immunity	16/539	67/18800	4.8672e-11	2.15762e-09	1.63784e-09	ARRB2/CCR2/CD300A/HLA-E/HLA-F/HLA-G/HMOX1/NCKAP1L/PTPN6/PTPRC/SERPINB9/CR2/IL7R/JAK3/HLA-A/HLA-B	16
BP	GO:0019883	antigen processing and presentation of endogenous antigen	11/539	26/18800	5.08776e-11	2.23165e-09	1.69404e-09	CD74/ERAP1/HLA-DRA/HLA-DRB1/HLA-E/HLA-F/HLA-G/CD1E/HLA-A/HLA-B/HLA-C	11
BP	GO:0002688	regulation of leukocyte chemotaxis	21/539	124/18800	5.25155e-11	2.2795e-09	1.73036e-09	AIF1/CCL3/CCL4/CCL5/CCR1/CCR2/CD74/CSF1R/CXCL8/DUSP1/GPSM3/LYN/MIF/NCKAP1L/PTK2/RAC2/SWAP70/CCL19/CCL21/CCR7/CXCL13	21
BP	GO:0002695	negative regulation of leukocyte activation	26/539	193/18800	5.65073e-11	2.42748e-09	1.8427e-09	CCR2/CD300A/CD300LF/CD74/CD86/FGL2/FGR/HLA-DRB1/HLA-F/HLA-G/HMOX1/LAPTM5/LILRB2/LST1/LYN/MNDA/NCKAP1L/PELI1/PTPN6/PTPRC/RUNX3/SAMSN1/TNFAIP3/TYROBP/BANK1/JAK3	26
BP	GO:0022613	ribonucleoprotein complex biogenesis	41/539	448/18800	6.02771e-11	2.56301e-09	1.94557e-09	CELF2/EIF2S3/PTEN/SRSF5/ISG20/EIF4B/RPL10/RPL3/RPL35/RPS14/RPS15/RPS5/RPS6/TRMT112/CLNS1A/RPL10A/RPL11/RPL13A/RPL14/RPL23A/RPL24/RPL27/RPL35A/RPL38/RPL5/RPL6/RPL7/RPL7A/RPLP0/RPS16/RPS17/RPS19/RPS21/RPS24/RPS25/RPS27/RPS28/RPS7/RPS8/RPSA/RSL24D1	41
BP	GO:0031349	positive regulation of defense response	32/539	289/18800	6.67625e-11	2.81009e-09	2.13313e-09	CASP1/CCL3/CCL5/CCR2/CLEC7A/CYBA/FCN1/GPSM3/HCK/HLA-E/HLA-F/HLA-G/IL17RA/IL1B/LILRA2/LYN/MNDA/NFKBIA/NFKBIZ/NKG7/PTGER4/PYCARD/S100A8/S100A9/TLR2/TLR4/TLR8/TYROBP/CCR7/ETS1/NLRC5/RPS19	32
BP	GO:0045619	regulation of lymphocyte differentiation	25/539	181/18800	7.6842e-11	3.20201e-09	2.43063e-09	CCR2/CD74/CD86/FGL2/HLA-DRA/HLA-DRB1/HLA-G/LILRB2/NCKAP1L/NFKBIZ/PTPN6/PTPRC/RUNX3/TGFBR2/ZFP36L2/CCL19/CD2/CD27/IL7R/JAK3/LEF1/RAG1/RHOH/TCF7/ZFP36L1	25
BP	GO:2000107	negative regulation of leukocyte apoptotic process	14/539	50/18800	7.79209e-11	3.21482e-09	2.44036e-09	CCL5/CD74/DOCK8/HCLS1/MIF/TSC22D3/CCL19/CCL21/CCR7/CD27/FOXP1/IL7R/JAK3/RAG1	14
BP	GO:0032760	positive regulation of tumor necrosis factor production	19/539	103/18800	9.43054e-11	3.85265e-09	2.92454e-09	CCL3/CCR2/CD14/CLEC7A/CYBA/CYBB/HLA-E/IFNGR1/LILRA2/MIF/PF4/PTPRC/PTPRJ/PYCARD/TLR2/TLR4/TYROBP/CCL19/CD2	19
BP	GO:0030041	actin filament polymerization	24/539	169/18800	1.02382e-10	4.14199e-09	3.14418e-09	AIF1/ARPC1B/ARPC2/ARPC3/ARPC5/CAPZA2/CAPZB/CORO1A/COTL1/DIAPH1/GRB2/HCK/HCLS1/MYADM/NCKAP1L/PFN1/PYCARD/TMSB4X/VASP/WAS/WASL/CCL21/CCR7/EVL	24
BP	GO:0071219	cellular response to molecule of bacterial origin	28/539	229/18800	1.05258e-10	4.21741e-09	3.20142e-09	CARD16/CASP1/CCL3/CCL5/CD14/CD86/CXCL8/HCK/IL1B/IRF8/LILRA2/LILRB2/LY86/LYN/MIF/NFKBIA/PF4/PPBP/PYCARD/TGFB1/TLR2/TLR4/TNFAIP3/TNFRSF1B/TSPO/VIM/ZFP36/CXCL13	28
BP	GO:0008154	actin polymerization or depolymerization	26/539	199/18800	1.12823e-10	4.43524e-09	3.36678e-09	AIF1/ARPC1B/ARPC2/ARPC3/ARPC5/CAPZA2/CAPZB/CORO1A/COTL1/DIAPH1/GRB2/HCK/HCLS1/MYADM/NCKAP1L/PFN1/PYCARD/SWAP70/TMSB4X/VASP/WAS/WASL/WIPF1/CCL21/CCR7/EVL	26
BP	GO:0071674	mononuclear cell migration	26/539	199/18800	1.12823e-10	4.43524e-09	3.36678e-09	AIF1/ALOX5/CCL14/CCL3/CCL4/CCL5/CCR1/CCR2/CDC42/CSF1R/CXCR4/DOCK8/DUSP1/ITGA4/LYN/MSN/PECAM1/PIK3CD/PTK2/PYCARD/WASL/CCL19/CCL21/CCR7/CXCL13/RPS19	26
BP	GO:0046631	alpha-beta T cell activation	23/539	158/18800	1.51704e-10	5.90796e-09	4.48471e-09	CCR2/CD300A/CD86/CLEC4A/DOCK2/HLA-DRA/HLA-DRB1/HLA-E/NCKAP1L/NFKBIZ/NKG7/PTGER4/PTPRC/RUNX3/TGFBR2/BCL11B/CCL19/FOXP1/ITK/JAK3/LEF1/HLA-A/RPL22	23
BP	GO:0002690	positive regulation of leukocyte chemotaxis	18/539	94/18800	1.54622e-10	5.96583e-09	4.52865e-09	AIF1/CCL3/CCL4/CCL5/CCR1/CCR2/CD74/CSF1R/CXCL8/GPSM3/NCKAP1L/PTK2/RAC2/SWAP70/CCL19/CCL21/CCR7/CXCL13	18
BP	GO:0042273	ribosomal large subunit biogenesis	16/539	72/18800	1.5617e-10	5.97028e-09	4.53202e-09	RPL10/RPL3/RPL35/RPL10A/RPL11/RPL14/RPL23A/RPL24/RPL35A/RPL38/RPL5/RPL6/RPL7/RPL7A/RPLP0/RSL24D1	16
BP	GO:0048872	homeostasis of number of cells	31/539	282/18800	1.6009e-10	6.04798e-09	4.591e-09	CCR2/CD74/CORO1A/DOCK11/HCLS1/HMOX1/KLF13/KLF2/LGALS2/LYN/MAFB/MIF/NCKAP1L/PIK3CD/TNFAIP3/TNFSF13B/TSC22D3/ZFP36/ADAR/CCR7/ETS1/IKZF1/IL7R/JAK3/RAG1/RPS14/RPS6/ZFP36L1/RPS17/RPS19/RPS24	31
BP	GO:0031663	lipopolysaccharide-mediated signaling pathway	15/539	62/18800	1.61105e-10	6.04798e-09	4.591e-09	CARD16/CCL3/CCL5/CD14/HCK/IL1B/LILRA2/LY86/LYN/MIF/NFKBIA/TGFB1/TLR2/TLR4/TNFAIP3	15
BP	GO:0006959	humoral immune response	33/539	317/18800	1.72928e-10	6.43386e-09	4.88393e-09	ALOX5/C1QA/C1QB/C1QC/CCR2/CD5L/CFP/CXCL8/FCN1/GNLY/HLA-DQB1/HLA-DRB1/HLA-E/IL1B/LYZ/NOTCH2/PF4/PPBP/PSMB10/PTPN6/PTPRC/RNASE6/S100A9/CCR7/CR2/CXCL13/MS4A1/PAX5/TRBC1/HLA-A/RPL30/RPL39/RPS19	33
BP	GO:0002474	antigen processing and presentation of peptide antigen via MHC class I	11/539	29/18800	2.10708e-10	7.77009e-09	5.89825e-09	CLEC4A/ERAP1/FCER1G/HLA-E/HLA-F/HLA-G/IFI30/LNPEP/HLA-A/HLA-B/HLA-C	11
BP	GO:0042274	ribosomal small subunit biogenesis	16/539	74/18800	2.4202e-10	8.84648e-09	6.71534e-09	RPS14/RPS15/RPS5/RPS6/RPL38/RPS16/RPS17/RPS19/RPS21/RPS24/RPS25/RPS27/RPS28/RPS7/RPS8/RPSA	16
BP	GO:2000106	regulation of leukocyte apoptotic process	17/539	85/18800	2.44663e-10	8.86533e-09	6.72965e-09	CCL5/CD74/DOCK8/HCLS1/LYN/MIF/PIK3CD/PTEN/TSC22D3/CCL19/CCL21/CCR7/CD27/FOXP1/IL7R/JAK3/RAG1	17
BP	GO:0002573	myeloid leukocyte differentiation	26/539	210/18800	3.74066e-10	1.32384e-08	1.00493e-08	C1QC/CCL3/CCR1/CD74/CDC42/CSF1R/EVI2B/FOS/HCLS1/HLA-DRB1/JUNB/LYN/MAFB/NOTCH2/PF4/PIK3CD/TGFB1/TGFBR2/TLR2/TLR4/TYROBP/CCL19/CCR7/FOXP1/LEF1/ZFP36L1	26
BP	GO:0008360	regulation of cell shape	22/539	151/18800	3.74883e-10	1.32384e-08	1.00493e-08	CCL3/CDC42SE1/CDC42SE2/CORO1A/CSF1R/DIAPH1/FGD2/FGR/GNA13/HCK/ITGB2/LST1/MSN/PLXNC1/PTK2/RAC2/RHOBTB3/RHOG/SH3KBP1/ARHGAP15/ARHGEF18/RHOH	22
BP	GO:0045580	regulation of T cell differentiation	22/539	151/18800	3.74883e-10	1.32384e-08	1.00493e-08	CCR2/CD74/CD86/FGL2/HLA-DRA/HLA-DRB1/HLA-G/LILRB2/NCKAP1L/NFKBIZ/PTPRC/RUNX3/TGFBR2/CCL19/CD2/CD27/IL7R/JAK3/LEF1/RAG1/RHOH/TCF7	22
BP	GO:0002456	T cell mediated immunity	19/539	112/18800	4.24051e-10	1.47252e-08	1.11778e-08	CCR2/HLA-DRA/HLA-DRB1/HLA-E/HLA-F/HLA-G/IL1B/NCKAP1L/PRF1/PTPRC/RAB27A/TNFRSF1B/WAS/CD1E/CD8A/IL7R/RFTN1/HLA-A/HLA-B	19
BP	GO:0002698	negative regulation of immune effector process	19/539	112/18800	4.24051e-10	1.47252e-08	1.11778e-08	ARRB2/CCR2/CD300A/FGL2/HLA-E/HLA-F/HLA-G/HMOX1/NCKAP1L/PTPN6/PTPRC/SERPINB9/TGFB1/CR2/IL7R/JAK3/HLA-A/HLA-B/RPS19	19
BP	GO:0050921	positive regulation of chemotaxis	21/539	140/18800	5.44432e-10	1.87492e-08	1.42324e-08	AIF1/CCL3/CCL4/CCL5/CCR1/CCR2/CD74/CSF1R/CXCL8/CXCR4/GPSM3/NCKAP1L/PTK2/RAC2/SWAP70/TGFB1/TMSB4X/CCL19/CCL21/CCR7/CXCL13	21
BP	GO:0050852	T cell receptor signaling pathway	20/539	127/18800	5.80537e-10	1.98287e-08	1.50519e-08	CD300A/ELF1/HLA-DPB1/HLA-DQB1/HLA-DRB1/LAPTM5/NFKBIZ/PIK3CD/PTPN6/PTPRC/PTPRJ/THEMIS2/CCR7/CD247/CD8A/ITK/LCK/RFTN1/HLA-A/RPS3	20
BP	GO:0002687	positive regulation of leukocyte migration	21/539	141/18800	6.22892e-10	2.11024e-08	1.60188e-08	AIF1/CCL3/CCL4/CCL5/CCR1/CCR2/CD74/CSF1R/CXCL8/DOCK8/GPSM3/ITGA4/NCKAP1L/PTK2/PYCARD/RAC2/SWAP70/CCL19/CCL21/CCR7/CXCL13	21
BP	GO:0050866	negative regulation of cell activation	26/539	216/18800	6.94687e-10	2.33448e-08	1.7721e-08	CCR2/CD300A/CD300LF/CD74/CD86/FGL2/FGR/HLA-DRB1/HLA-F/HLA-G/HMOX1/LAPTM5/LILRB2/LST1/LYN/MNDA/NCKAP1L/PELI1/PTPN6/PTPRC/RUNX3/SAMSN1/TNFAIP3/TYROBP/BANK1/JAK3	26
BP	GO:0001911	negative regulation of leukocyte mediated cytotoxicity	10/539	25/18800	7.66597e-10	2.55553e-08	1.93989e-08	ARRB2/HLA-E/HLA-F/HLA-G/NCKAP1L/PTPRC/SERPINB9/IL7R/HLA-A/HLA-B	10
BP	GO:0002483	antigen processing and presentation of endogenous peptide antigen	9/539	19/18800	8.76117e-10	2.88429e-08	2.18946e-08	ERAP1/HLA-DRA/HLA-DRB1/HLA-E/HLA-F/HLA-G/HLA-A/HLA-B/HLA-C	9
BP	GO:0007015	actin filament organization	39/539	450/18800	8.79063e-10	2.88429e-08	2.18946e-08	ACTR2/ACTR3/AIF1/ARPC1B/ARPC2/ARPC3/ARPC5/CAPZA2/CAPZB/CDC42/CORO1A/COTL1/DIAPH1/GMFG/GRB2/HCK/HCLS1/LCP1/MYADM/MYO1F/NCKAP1L/PFN1/PTGER4/PYCARD/RAC2/RHOBTB3/RHOG/SH3KBP1/SWAP70/TMSB4X/VASP/WAS/WASL/WIPF1/ARHGEF18/CCL21/CCR7/EVL/RHOH	39
BP	GO:0032970	regulation of actin filament-based process	36/539	393/18800	8.99394e-10	2.92795e-08	2.2226e-08	AKAP13/ARHGDIB/ARPC1B/ARPC2/ARPC3/ARPC5/CAPZA2/CAPZB/CDC42/CORO1A/COTL1/CSF1R/GMFG/GRB2/HCK/HCLS1/IQGAP1/MYADM/NCKAP1L/NOTCH2/PFN1/PTGER4/PYCARD/RAC2/RHOBTB3/RHOG/SWAP70/TMSB4X/VASP/WAS/WASL/ARHGEF18/CCL21/CCR7/EVL/RHOH	36
BP	GO:0008064	regulation of actin polymerization or depolymerization	22/539	158/18800	9.0847e-10	2.93457e-08	2.22762e-08	ARPC1B/ARPC2/ARPC3/ARPC5/CAPZA2/CAPZB/CORO1A/COTL1/GRB2/HCK/HCLS1/MYADM/NCKAP1L/PFN1/PYCARD/SWAP70/TMSB4X/VASP/WAS/CCL21/CCR7/EVL	22
BP	GO:0019724	B cell mediated immunity	26/539	219/18800	9.38591e-10	3.00854e-08	2.28378e-08	C1QA/C1QB/C1QC/CD74/CSF2RB/FCER1G/FCGR3A/HLA-DMA/HLA-DMB/HLA-DPA1/HLA-DPB1/HLA-DQA1/HLA-DQB1/HLA-DRA/HLA-DRB1/HLA-E/HLA-G/PTPN6/PTPRC/SWAP70/TGFB1/TLR8/TNFSF13/CD27/CR2/TRBC1	26
BP	GO:0030832	regulation of actin filament length	22/539	159/18800	1.02662e-09	3.24937e-08	2.46659e-08	ARPC1B/ARPC2/ARPC3/ARPC5/CAPZA2/CAPZB/CORO1A/COTL1/GRB2/HCK/HCLS1/MYADM/NCKAP1L/PFN1/PYCARD/SWAP70/TMSB4X/VASP/WAS/CCL21/CCR7/EVL	22
BP	GO:0001913	T cell mediated cytotoxicity	13/539	50/18800	1.02932e-09	3.24937e-08	2.46659e-08	HLA-DRA/HLA-DRB1/HLA-E/HLA-F/HLA-G/NCKAP1L/PRF1/PTPRC/RAB27A/CD1E/IL7R/HLA-A/HLA-B	13
BP	GO:0002275	myeloid cell activation involved in immune response	17/539	93/18800	1.06885e-09	3.3488e-08	2.54207e-08	CCL3/CCR2/CD300A/DOCK2/FCER1G/FGR/HMOX1/ITGB2/LAT2/LILRA2/LYN/PIK3CD/PTPN6/PYCARD/RAC2/SNAP23/TYROBP	17
BP	GO:0045582	positive regulation of T cell differentiation	17/539	94/18800	1.2707e-09	3.95148e-08	2.99956e-08	CD74/CD86/HLA-DRA/HLA-DRB1/HLA-G/LILRB2/NCKAP1L/NFKBIZ/PTPRC/RUNX3/TGFBR2/CCL19/CD27/IL7R/LEF1/RAG1/RHOH	17
BP	GO:0051250	negative regulation of lymphocyte activation	22/539	161/18800	1.30711e-09	4.03462e-08	3.06267e-08	CD300A/CD74/CD86/FGL2/FGR/HLA-DRB1/HLA-F/HLA-G/LAPTM5/LILRB2/LST1/LYN/MNDA/NCKAP1L/PELI1/PTPN6/RUNX3/SAMSN1/TNFAIP3/TYROBP/BANK1/JAK3	22
BP	GO:0071887	leukocyte apoptotic process	18/539	109/18800	1.92253e-09	5.89057e-08	4.47151e-08	CCL5/CD74/DOCK8/HCLS1/LYN/MIF/PIK3CD/PTEN/TSC22D3/CCL19/CCL21/CCR7/CD27/FOXP1/IL7R/JAK3/RAG1/RPS6	18
BP	GO:0032615	interleukin-12 production	14/539	63/18800	2.20559e-09	6.65994e-08	5.05554e-08	ARRB2/CLEC7A/HLA-G/IRF8/LAPTM5/TLR2/TLR4/TLR8/CCL19/CCR7/FOXP1/JAK3/LTB/HLA-B	14
BP	GO:0032655	regulation of interleukin-12 production	14/539	63/18800	2.20559e-09	6.65994e-08	5.05554e-08	ARRB2/CLEC7A/HLA-G/IRF8/LAPTM5/TLR2/TLR4/TLR8/CCL19/CCR7/FOXP1/JAK3/LTB/HLA-B	14
BP	GO:0002468	dendritic cell antigen processing and presentation	8/539	15/18800	2.33727e-09	7.00677e-08	5.31882e-08	CD74/CLEC4A/FGL2/HLA-DRA/HLA-DRB1/CCL19/CCL21/CCR7	8
BP	GO:0031342	negative regulation of cell killing	10/539	28/18800	2.84798e-09	8.47682e-08	6.43473e-08	ARRB2/HLA-E/HLA-F/HLA-G/NCKAP1L/PTPRC/SERPINB9/IL7R/HLA-A/HLA-B	10
BP	GO:0030833	regulation of actin filament polymerization	20/539	139/18800	2.96237e-09	8.75476e-08	6.64571e-08	ARPC1B/ARPC2/ARPC3/ARPC5/CAPZA2/CAPZB/CORO1A/COTL1/GRB2/HCK/HCLS1/MYADM/NCKAP1L/PFN1/PYCARD/TMSB4X/VASP/CCL21/CCR7/EVL	20
BP	GO:0016064	immunoglobulin mediated immune response	25/539	216/18800	3.36203e-09	9.80136e-08	7.44019e-08	C1QA/C1QB/C1QC/CD74/CSF2RB/FCER1G/FCGR3A/HLA-DMA/HLA-DMB/HLA-DPA1/HLA-DPB1/HLA-DQA1/HLA-DQB1/HLA-DRA/HLA-DRB1/HLA-E/PTPN6/PTPRC/SWAP70/TGFB1/TLR8/TNFSF13/CD27/CR2/TRBC1	25
BP	GO:0050864	regulation of B cell activation	24/539	200/18800	3.36356e-09	9.80136e-08	7.44019e-08	CD300A/CD74/LAPTM5/LYN/MIF/MNDA/NCKAP1L/PELI1/PTPN6/PTPRC/SAMSN1/SH3KBP1/TGFB1/THEMIS2/TLR4/TNFAIP3/TNFSF13/TNFSF13B/TYROBP/ZFP36L2/BANK1/CD27/TRBC1/ZFP36L1	24
BP	GO:0031341	regulation of cell killing	17/539	100/18800	3.42305e-09	9.90546e-08	7.51921e-08	ARRB2/CD5L/CLEC7A/HLA-DRA/HLA-DRB1/HLA-E/HLA-F/HLA-G/NCKAP1L/PRF1/PTPRC/SERPINB9/TYROBP/CD1E/IL7R/HLA-A/HLA-B	17
BP	GO:0050727	regulation of inflammatory response	35/539	394/18800	3.47394e-09	9.98338e-08	7.57836e-08	ALOX5/CASP1/CCL3/CCL5/CCR2/FGR/GPSM3/GPX1/HCK/HLA-DRB1/HLA-E/IL17RA/IL1B/LYN/NCF1/NFKBIA/NFKBIZ/NKG7/PTGER4/PTPRC/PYCARD/S100A8/S100A9/TLR2/TLR4/TMSB4X/TNFAIP3/TNFRSF1B/ZFP36/BIRC3/CCR7/ETS1/FOXP1/VPS35/RPS19	35
BP	GO:0022604	regulation of cell morphogenesis	30/539	305/18800	4.53646e-09	1.28314e-07	9.7403e-08	ACTR2/ARPC2/CAPZB/CCL3/CD44/CDC42/CDC42SE1/CDC42SE2/CORO1A/CSF1R/CXCR4/DIAPH1/FGD2/FGR/GNA13/HCK/ITGB2/ITSN2/LST1/MSN/MYADM/PLXNC1/PTK2/RAC2/RHOBTB3/RHOG/SH3KBP1/ARHGAP15/ARHGEF18/RHOH	30
BP	GO:0002399	MHC class II protein complex assembly	8/539	16/18800	4.55736e-09	1.28314e-07	9.7403e-08	HLA-DMA/HLA-DMB/HLA-DPA1/HLA-DPB1/HLA-DQA1/HLA-DQB1/HLA-DRA/HLA-DRB1	8
BP	GO:0002503	peptide antigen assembly with MHC class II protein complex	8/539	16/18800	4.55736e-09	1.28314e-07	9.7403e-08	HLA-DMA/HLA-DMB/HLA-DPA1/HLA-DPB1/HLA-DQA1/HLA-DQB1/HLA-DRA/HLA-DRB1	8
BP	GO:0002286	T cell activation involved in immune response	18/539	116/18800	5.381e-09	1.49484e-07	1.13473e-07	APBB1IP/CD74/CD86/FCER1G/FGL2/HLA-DMB/HLA-DRA/HLA-DRB1/LCP1/NCKAP1L/NFKBIZ/PTGER4/RAB27A/CCL19/FOXP1/JAK3/LEF1/RPS6	18
BP	GO:0071675	regulation of mononuclear cell migration	18/539	116/18800	5.381e-09	1.49484e-07	1.13473e-07	AIF1/CCL3/CCL4/CCL5/CCR1/CCR2/CSF1R/DOCK8/DUSP1/ITGA4/LYN/MSN/PTK2/PYCARD/WASL/CCL21/CCR7/CXCL13	18
BP	GO:0002761	regulation of myeloid leukocyte differentiation	18/539	117/18800	6.19282e-09	1.70897e-07	1.29728e-07	C1QC/CCL3/CCR1/CD74/EVI2B/FOS/HCLS1/HLA-DRB1/LYN/MAFB/NOTCH2/PF4/TGFB1/TLR4/TYROBP/FOXP1/LEF1/ZFP36L1	18
BP	GO:0045637	regulation of myeloid cell differentiation	24/539	208/18800	7.37755e-09	2.02252e-07	1.53529e-07	C1QC/CCL3/CCR1/CD74/CSF3R/EVI2B/FOS/HCLS1/HLA-DRB1/KLF13/LYN/MAFB/NCKAP1L/NFKBIA/NOTCH2/PF4/TGFB1/TLR4/TYROBP/ZFP36/ETS1/FOXP1/LEF1/ZFP36L1	24
BP	GO:0006413	translational initiation	18/539	120/18800	9.35417e-09	2.54764e-07	1.9339e-07	CCL5/EIF2S3/PPP1CA/BANK1/ATF4/EIF1/EIF3D/EIF3F/EIF3G/EIF4B/RPS3/RPS5/EIF3E/EIF3H/EIF3L/RPL13A/RPS17/RPS3A	18
BP	GO:0045621	positive regulation of lymphocyte differentiation	17/539	107/18800	9.92441e-09	2.68539e-07	2.03847e-07	CD74/CD86/HLA-DRA/HLA-DRB1/HLA-G/LILRB2/NCKAP1L/NFKBIZ/PTPRC/RUNX3/TGFBR2/CCL19/CD27/IL7R/LEF1/RAG1/RHOH	17
BP	GO:0043410	positive regulation of MAPK cascade	39/539	491/18800	1.02187e-08	2.7472e-07	2.08539e-07	AKAP13/ARL6IP5/ARRB2/CCL14/CCL3/CCL4/CCL5/CCR1/CD44/CD74/CDC42/CLEC7A/CSF1R/FGD2/GLIPR2/HLA-DRB1/IL1B/IQGAP1/LAMTOR1/LAPTM5/MIF/NCF1/NOTCH2/PTEN/PTPRC/PTPRJ/PYCARD/RAP1A/RAP1B/SDCBP/TGFB1/TLR4/BANK1/CCL19/CCL21/CCR7/CD27/PHB2/RPS3	39
BP	GO:0001914	regulation of T cell mediated cytotoxicity	11/539	40/18800	1.05763e-08	2.82509e-07	2.14452e-07	HLA-DRA/HLA-DRB1/HLA-E/HLA-F/HLA-G/NCKAP1L/PTPRC/CD1E/IL7R/HLA-A/HLA-B	11
BP	GO:0070371	ERK1 and ERK2 cascade	31/539	335/18800	1.0712e-08	2.84313e-07	2.15821e-07	ARRB2/CCL14/CCL3/CCL4/CCL5/CCR1/CD44/CD74/CSF1R/DUSP6/GLIPR2/HLA-DRB1/IL1B/LYN/MIF/NOTCH2/PTEN/PTGER4/PTPN6/PTPRC/PYCARD/RAP1A/RAP1B/TGFB1/TLR4/ZFP36L2/CCL19/CCL21/CCR7/PHB2/ZFP36L1	31
BP	GO:0050766	positive regulation of phagocytosis	14/539	71/18800	1.15048e-08	3.03421e-07	2.30326e-07	CD300LF/CLEC7A/CYBA/DOCK2/FCER1G/FCN1/IL1B/NCKAP1L/PTPRC/PTPRJ/PYCARD/RAB27A/RAB31/IL2RG	14
BP	GO:0042267	natural killer cell mediated cytotoxicity	14/539	72/18800	1.39111e-08	3.64575e-07	2.76748e-07	ARRB2/CORO1A/FCGR3A/GZMB/HLA-E/HLA-F/HLA-G/LYST/NKG7/PTPN6/RAB27A/SERPINB9/HLA-A/HLA-B	14
BP	GO:1990868	response to chemokine	16/539	97/18800	1.55291e-08	4.01923e-07	3.05099e-07	CCL14/CCL3/CCL4/CCL5/CCR1/CCR2/CXCL8/CXCR4/DOCK8/DUSP1/PF4/PPBP/CCL19/CCL21/CCR7/CXCL13	16
BP	GO:1990869	cellular response to chemokine	16/539	97/18800	1.55291e-08	4.01923e-07	3.05099e-07	CCL14/CCL3/CCL4/CCL5/CCR1/CCR2/CXCL8/CXCR4/DOCK8/DUSP1/PF4/PPBP/CCL19/CCL21/CCR7/CXCL13	16
BP	GO:0036336	dendritic cell migration	10/539	33/18800	1.76536e-08	4.51303e-07	3.42583e-07	ALOX5/CCL5/CCR1/CCR2/CDC42/CXCR4/DOCK8/CCL19/CCL21/CCR7	10
BP	GO:0070229	negative regulation of lymphocyte apoptotic process	10/539	33/18800	1.76536e-08	4.51303e-07	3.42583e-07	CCL5/CD74/DOCK8/MIF/TSC22D3/CD27/FOXP1/IL7R/JAK3/RAG1	10
BP	GO:0043254	regulation of protein-containing complex assembly	34/539	401/18800	1.8793e-08	4.77502e-07	3.6247e-07	ARPC1B/ARPC2/ARPC3/ARPC5/CAPZA2/CAPZB/CDC42/CLEC7A/CORO1A/COTL1/GRB2/HCK/HCLS1/LCP1/MSN/MYADM/NCKAP1L/PFN1/PTGER4/PYCARD/RALB/RAP1B/TGFB1/TLR4/TMSB4X/VASP/CCL21/CCR7/CXCL13/EVL/TMC8/RPS3/VPS35/RPL13A	34
BP	GO:0110053	regulation of actin filament organization	27/539	270/18800	1.9087e-08	4.82033e-07	3.6591e-07	ARPC1B/ARPC2/ARPC3/ARPC5/CAPZA2/CAPZB/CDC42/CORO1A/COTL1/GMFG/GRB2/HCK/HCLS1/MYADM/NCKAP1L/PFN1/PTGER4/PYCARD/SWAP70/TMSB4X/VASP/WAS/WASL/ARHGEF18/CCL21/CCR7/EVL	27
BP	GO:0070374	positive regulation of ERK1 and ERK2 cascade	24/539	220/18800	2.22579e-08	5.58728e-07	4.24129e-07	ARRB2/CCL14/CCL3/CCL4/CCL5/CCR1/CD44/CD74/CSF1R/GLIPR2/HLA-DRB1/MIF/NOTCH2/PTEN/PTPRC/PYCARD/RAP1A/RAP1B/TGFB1/TLR4/CCL19/CCL21/CCR7/PHB2	24
BP	GO:0002228	natural killer cell mediated immunity	14/539	75/18800	2.41199e-08	6.01843e-07	4.56857e-07	ARRB2/CORO1A/FCGR3A/GZMB/HLA-E/HLA-F/HLA-G/LYST/NKG7/PTPN6/RAB27A/SERPINB9/HLA-A/HLA-B	14
BP	GO:0042100	B cell proliferation	16/539	100/18800	2.43443e-08	6.03825e-07	4.58362e-07	CD300A/CD74/LYN/MIF/MNDA/NCKAP1L/PELI1/PTPRC/TLR4/TNFSF13B/TYROBP/CD79A/CR2/IL7R/LEF1/MS4A1	16
BP	GO:0000028	ribosomal small subunit assembly	8/539	19/18800	2.48025e-08	6.1155e-07	4.64226e-07	RPS14/RPS15/RPS5/RPL38/RPS19/RPS27/RPS28/RPSA	8
BP	GO:0002709	regulation of T cell mediated immunity	15/539	88/18800	2.76584e-08	6.77957e-07	5.14635e-07	CCR2/HLA-DRA/HLA-DRB1/HLA-E/HLA-F/HLA-G/IL1B/NCKAP1L/PTPRC/TNFRSF1B/WAS/CD1E/IL7R/HLA-A/HLA-B	15
BP	GO:0002440	production of molecular mediator of immune response	29/539	312/18800	2.91234e-08	7.09691e-07	5.38724e-07	CCR2/CD74/CD86/CLEC7A/HLA-DMA/HLA-DMB/HLA-DPA1/HLA-DPB1/HLA-DQA1/HLA-DQB1/HLA-DRA/HLA-DRB1/HLA-E/HLA-F/HLA-G/HMOX1/IL1B/LAPTM5/MIF/PTPRC/SAMHD1/SWAP70/TGFB1/TLR4/TNFRSF1B/TNFSF13/JAK3/HLA-A/PHB2	29
BP	GO:0002821	positive regulation of adaptive immune response	17/539	115/18800	3.01802e-08	7.31167e-07	5.55027e-07	CCR2/CLEC7A/HLA-DRA/HLA-DRB1/HLA-E/HLA-F/HLA-G/IL1B/NFKBIZ/PTPRC/PYCARD/TGFB1/TNFSF13/TNFSF13B/CD1E/HLA-A/HLA-B	17
BP	GO:0006968	cellular defense response	12/539	54/18800	3.12674e-08	7.53129e-07	5.71698e-07	CCR2/CD5L/GNLY/HLA-G/LILRB2/LSP1/MNDA/NCF1/NCF2/PRF1/TYROBP/ITK	12
BP	GO:0002260	lymphocyte homeostasis	13/539	65/18800	3.21394e-08	7.62755e-07	5.79005e-07	CD74/CORO1A/DOCK11/LGALS2/LYN/MIF/NCKAP1L/TNFAIP3/TNFSF13B/TSC22D3/JAK3/RAG1/RPS6	13
BP	GO:0031343	positive regulation of cell killing	13/539	65/18800	3.21394e-08	7.62755e-07	5.79005e-07	CD5L/CLEC7A/HLA-DRA/HLA-DRB1/HLA-E/HLA-F/HLA-G/PRF1/PTPRC/TYROBP/CD1E/HLA-A/HLA-B	13
BP	GO:0002706	regulation of lymphocyte mediated immunity	21/539	175/18800	3.231e-08	7.62755e-07	5.79005e-07	ARRB2/CCR2/HLA-DRA/HLA-DRB1/HLA-E/HLA-F/HLA-G/IL1B/NCKAP1L/PTPN6/PTPRC/SERPINB9/TGFB1/TNFRSF1B/TNFSF13/WAS/CD1E/CR2/IL7R/HLA-A/HLA-B	21
BP	GO:0001776	leukocyte homeostasis	15/539	89/18800	3.23992e-08	7.62755e-07	5.79005e-07	CCR2/CD74/CORO1A/DOCK11/LGALS2/LYN/MIF/NCKAP1L/PIK3CD/TNFAIP3/TNFSF13B/TSC22D3/JAK3/RAG1/RPS6	15
BP	GO:0002262	myeloid cell homeostasis	20/539	160/18800	3.44076e-08	8.01343e-07	6.08297e-07	CCR2/HCLS1/HMOX1/KLF13/KLF2/LYN/MAFB/NCKAP1L/PIK3CD/ZFP36/ADAR/ETS1/IKZF1/JAK3/RPS14/RPS6/ZFP36L1/RPS17/RPS19/RPS24	20
BP	GO:0050920	regulation of chemotaxis	24/539	225/18800	3.4423e-08	8.01343e-07	6.08297e-07	AIF1/CCL3/CCL4/CCL5/CCR1/CCR2/CD74/CSF1R/CXCL8/CXCR4/DUSP1/GPSM3/LYN/MIF/NCKAP1L/PTK2/RAC2/SWAP70/TGFB1/TMSB4X/CCL19/CCL21/CCR7/CXCL13	24
BP	GO:0050729	positive regulation of inflammatory response	19/539	145/18800	3.5067e-08	8.11801e-07	6.16236e-07	CASP1/CCL3/CCR2/GPSM3/HLA-E/IL17RA/IL1B/NFKBIA/NFKBIZ/NKG7/PTGER4/PYCARD/S100A8/S100A9/TLR2/TLR4/CCR7/ETS1/RPS19	19
BP	GO:0000027	ribosomal large subunit assembly	9/539	27/18800	3.62085e-08	8.30099e-07	6.30126e-07	RPL10/RPL3/RPL11/RPL23A/RPL24/RPL38/RPL5/RPL6/RPLP0	9
BP	GO:0009615	response to virus	33/539	392/18800	3.62558e-08	8.30099e-07	6.30126e-07	BNIP3/CCL4/CCL5/CXCR4/FGL2/FGR/IFITM2/IFNGR1/IFNGR2/IL17RA/IL1B/LYST/PRF1/PTPRC/PYCARD/RNASE6/RNF135/SAMHD1/STAT2/TLR2/TLR8/TNFAIP3/TRIM22/ADAR/BIRC3/CCL19/ISG20/NLRC5/ZC3HAV1/EEF1G/IFITM1/PHB2/RPS15A	33
BP	GO:0006364	rRNA processing	24/539	226/18800	3.74994e-08	8.5388e-07	6.48178e-07	ISG20/RPL35/RPS14/RPS15/RPS6/TRMT112/RPL10A/RPL11/RPL14/RPL27/RPL35A/RPL5/RPL7/RPL7A/RPS16/RPS17/RPS19/RPS21/RPS24/RPS25/RPS27/RPS28/RPS7/RPS8	24
BP	GO:0002707	negative regulation of lymphocyte mediated immunity	12/539	55/18800	3.8963e-08	8.77615e-07	6.66195e-07	ARRB2/HLA-E/HLA-F/HLA-G/NCKAP1L/PTPN6/PTPRC/SERPINB9/CR2/IL7R/HLA-A/HLA-B	12
BP	GO:0002763	positive regulation of myeloid leukocyte differentiation	12/539	55/18800	3.8963e-08	8.77615e-07	6.66195e-07	CCR1/CD74/EVI2B/FOS/HCLS1/HLA-DRB1/NOTCH2/PF4/TGFB1/TYROBP/LEF1/ZFP36L1	12
BP	GO:0002396	MHC protein complex assembly	8/539	20/18800	4.03024e-08	8.93298e-07	6.781e-07	HLA-DMA/HLA-DMB/HLA-DPA1/HLA-DPB1/HLA-DQA1/HLA-DQB1/HLA-DRA/HLA-DRB1	8
BP	GO:0002501	peptide antigen assembly with MHC protein complex	8/539	20/18800	4.03024e-08	8.93298e-07	6.781e-07	HLA-DMA/HLA-DMB/HLA-DPA1/HLA-DPB1/HLA-DQA1/HLA-DQB1/HLA-DRA/HLA-DRB1	8
BP	GO:0002577	regulation of antigen processing and presentation	8/539	20/18800	4.03024e-08	8.93298e-07	6.781e-07	CD74/FGL2/LILRB2/PYCARD/WAS/CCL19/CCL21/CCR7	8
BP	GO:0001771	immunological synapse formation	7/539	14/18800	4.41462e-08	9.73318e-07	7.38843e-07	DOCK2/DOCK8/MSN/PRF1/CCL19/CCL21/CCR7	7
BP	GO:1902903	regulation of supramolecular fiber organization	32/539	376/18800	4.54404e-08	9.9658e-07	7.56501e-07	AKAP13/ARPC1B/ARPC2/ARPC3/ARPC5/CAPZA2/CAPZB/CDC42/CORO1A/COTL1/GMFG/GPX1/GRB2/HCK/HCLS1/MYADM/NCKAP1L/PFN1/PTGER4/PYCARD/SWAP70/TMSB4X/VASP/WAS/WASL/ARHGEF18/ATXN7/CCL21/CCR7/EVL/PFDN5/RPS3	32
BP	GO:0071356	cellular response to tumor necrosis factor	24/539	229/18800	4.83281e-08	1.05089e-06	7.97729e-07	CARD16/CASP1/CCL14/CCL3/CCL4/CCL5/CD58/CXCL8/CYBA/KLF2/LAPTM5/NFKBIA/PYCARD/TMSB4X/TNFAIP3/TNFRSF1B/TNFSF13B/ZFP36/ZFP36L2/BIRC3/CCL19/CCL21/RPS3/ZFP36L1	24
BP	GO:0034101	erythrocyte homeostasis	18/539	133/18800	4.84212e-08	1.05089e-06	7.97729e-07	HCLS1/HMOX1/KLF13/KLF2/LYN/MAFB/NCKAP1L/ZFP36/ADAR/ETS1/IKZF1/JAK3/RPS14/RPS6/ZFP36L1/RPS17/RPS19/RPS24	18
BP	GO:0034612	response to tumor necrosis factor	25/539	249/18800	5.94197e-08	1.2804e-06	9.71949e-07	CARD16/CASP1/CCL14/CCL3/CCL4/CCL5/CD14/CD58/CXCL8/CYBA/KLF2/LAPTM5/NFKBIA/PYCARD/TMSB4X/TNFAIP3/TNFRSF1B/TNFSF13B/ZFP36/ZFP36L2/BIRC3/CCL19/CCL21/RPS3/ZFP36L1	25
BP	GO:0070228	regulation of lymphocyte apoptotic process	12/539	57/18800	5.96192e-08	1.2804e-06	9.71949e-07	CCL5/CD74/DOCK8/LYN/MIF/PTEN/TSC22D3/CD27/FOXP1/IL7R/JAK3/RAG1	12
BP	GO:2000403	positive regulation of lymphocyte migration	10/539	37/18800	5.9918e-08	1.2804e-06	9.71949e-07	AIF1/CCL3/CCL4/CCL5/CCR2/DOCK8/ITGA4/PYCARD/CCL21/CXCL13	10
BP	GO:0022618	ribonucleoprotein complex assembly	22/539	200/18800	7.41022e-08	1.57543e-06	1.1959e-06	CELF2/EIF2S3/SRSF5/EIF4B/RPL10/RPL3/RPS14/RPS15/RPS5/CLNS1A/RPL11/RPL13A/RPL23A/RPL24/RPL38/RPL5/RPL6/RPLP0/RPS19/RPS27/RPS28/RPSA	22
BP	GO:0002824	positive regulation of adaptive immune response based on somatic recombination of immune receptors built from immunoglobulin superfamily domains	16/539	110/18800	9.69568e-08	2.05086e-06	1.5568e-06	CCR2/CLEC7A/HLA-DRA/HLA-DRB1/HLA-E/HLA-F/HLA-G/IL1B/NFKBIZ/PTPRC/TGFB1/TNFSF13/TNFSF13B/CD1E/HLA-A/HLA-B	16
BP	GO:0070372	regulation of ERK1 and ERK2 cascade	28/539	311/18800	9.92074e-08	2.08786e-06	1.58489e-06	ARRB2/CCL14/CCL3/CCL4/CCL5/CCR1/CD44/CD74/CSF1R/DUSP6/GLIPR2/HLA-DRB1/IL1B/LYN/MIF/NOTCH2/PTEN/PTPN6/PTPRC/PYCARD/RAP1A/RAP1B/TGFB1/TLR4/CCL19/CCL21/CCR7/PHB2	28
BP	GO:0001916	positive regulation of T cell mediated cytotoxicity	9/539	30/18800	1.0236e-07	2.14338e-06	1.62704e-06	HLA-DRA/HLA-DRB1/HLA-E/HLA-F/HLA-G/PTPRC/CD1E/HLA-A/HLA-B	9
BP	GO:0032635	interleukin-6 production	20/539	172/18800	1.16246e-07	2.40994e-06	1.82938e-06	AIF1/ARRB2/CD74/CLEC7A/CYBA/IL17RA/IL1B/KLF2/LILRA2/LILRB2/NCKAP1L/PTPN6/PYCARD/TLR2/TLR4/TLR8/TNFAIP3/TYROBP/BANK1/HLA-B	20
BP	GO:0032675	regulation of interleukin-6 production	20/539	172/18800	1.16246e-07	2.40994e-06	1.82938e-06	AIF1/ARRB2/CD74/CLEC7A/CYBA/IL17RA/IL1B/KLF2/LILRA2/LILRB2/NCKAP1L/PTPN6/PYCARD/TLR2/TLR4/TLR8/TNFAIP3/TYROBP/BANK1/HLA-B	20
BP	GO:0002718	regulation of cytokine production involved in immune response	15/539	98/18800	1.22361e-07	2.52415e-06	1.91608e-06	CCR2/CD74/CLEC7A/HLA-E/HLA-F/HLA-G/HMOX1/IL1B/LAPTM5/MIF/TGFB1/TLR4/TNFRSF1B/JAK3/HLA-A	15
BP	GO:0051258	protein polymerization	26/539	277/18800	1.25384e-07	2.56716e-06	1.94873e-06	AIF1/ARPC1B/ARPC2/ARPC3/ARPC5/CAPZA2/CAPZB/CORO1A/COTL1/DIAPH1/GRB2/HCK/HCLS1/MYADM/NCKAP1L/PFN1/PYCARD/RNF135/TMSB4X/VASP/WAS/WASL/CCL21/CCR7/EVL/RPS3	26
BP	GO:0001910	regulation of leukocyte mediated cytotoxicity	14/539	85/18800	1.25678e-07	2.56716e-06	1.94873e-06	ARRB2/HLA-DRA/HLA-DRB1/HLA-E/HLA-F/HLA-G/NCKAP1L/PTPRC/SERPINB9/TYROBP/CD1E/IL7R/HLA-A/HLA-B	14
BP	GO:0033674	positive regulation of kinase activity	36/539	476/18800	1.30643e-07	2.65556e-06	2.01583e-06	AKAP13/CCL5/CCND3/CCNY/CD300A/CD74/CD86/CDC42/CSF1R/DAZAP2/FGD2/FGR/HLA-DRB1/IL1B/IQGAP1/LYN/MIF/MOB3A/NCF1/NCKAP1L/OSBPL8/PTK2/PTPRC/RALB/RAP1A/STK4/TGFB1/TGFBR2/TLR4/CCL19/CCL21/CCR7/PHB2/RPS3/JTB/RPLP1	36
BP	GO:0030183	B cell differentiation	18/539	142/18800	1.34253e-07	2.71569e-06	2.06147e-06	DOCK11/IRF8/ITGA4/KLF6/NCKAP1L/NOTCH2/PTPN6/PTPRC/PTPRJ/TNFSF13B/ZFP36L2/CD27/CD79A/CR2/JAK3/MS4A1/RAG1/ZFP36L1	18
BP	GO:0045824	negative regulation of innate immune response	13/539	73/18800	1.36929e-07	2.75644e-06	2.09241e-06	ARRB2/HLA-E/HLA-F/HLA-G/SAMHD1/SERPINB9/STAT2/TNFAIP3/ADAR/NLRC5/HLA-A/HLA-B/RPS19	13
BP	GO:0002832	negative regulation of response to biotic stimulus	16/539	113/18800	1.42241e-07	2.84961e-06	2.16313e-06	ARRB2/CARD16/FGL2/HLA-E/HLA-F/HLA-G/LILRA2/SAMHD1/SERPINB9/STAT2/TNFAIP3/ADAR/NLRC5/HLA-A/HLA-B/RPS19	16
BP	GO:0071826	ribonucleoprotein complex subunit organization	22/539	208/18800	1.48877e-07	2.96829e-06	2.25322e-06	CELF2/EIF2S3/SRSF5/EIF4B/RPL10/RPL3/RPS14/RPS15/RPS5/CLNS1A/RPL11/RPL13A/RPL23A/RPL24/RPL38/RPL5/RPL6/RPLP0/RPS19/RPS27/RPS28/RPSA	22
BP	GO:0032757	positive regulation of interleukin-8 production	12/539	62/18800	1.59824e-07	3.17137e-06	2.40738e-06	CD14/CD58/CD74/CLEC7A/FCN1/IL1B/LILRA2/PYCARD/TLR2/TLR4/TLR8/CD2	12
BP	GO:0002367	cytokine production involved in immune response	15/539	100/18800	1.60953e-07	3.17863e-06	2.41289e-06	CCR2/CD74/CLEC7A/HLA-E/HLA-F/HLA-G/HMOX1/IL1B/LAPTM5/MIF/TGFB1/TLR4/TNFRSF1B/JAK3/HLA-A	15
BP	GO:0002221	pattern recognition receptor signaling pathway	20/539	176/18800	1.70097e-07	3.34337e-06	2.53794e-06	ARRB2/CD14/CD300A/CD300LF/CLEC7A/CTSS/CYBA/FCN1/LILRA2/LYN/NFKBIA/PELI1/RNF135/TLR2/TLR4/TLR8/TNFAIP3/BIRC3/RFTN1/PHB2	20
BP	GO:0070227	lymphocyte apoptotic process	13/539	75/18800	1.90691e-07	3.73056e-06	2.83186e-06	CCL5/CD74/DOCK8/LYN/MIF/PTEN/TSC22D3/CD27/FOXP1/IL7R/JAK3/RAG1/RPS6	13
BP	GO:2000401	regulation of lymphocyte migration	12/539	63/18800	1.9235e-07	3.74543e-06	2.84314e-06	AIF1/CCL3/CCL4/CCL5/CCR2/DOCK8/ITGA4/MSN/PYCARD/WASL/CCL21/CXCL13	12
BP	GO:0050853	B cell receptor signaling pathway	17/539	131/18800	2.12118e-07	4.11115e-06	3.12076e-06	CD300A/LAT2/LYN/MNDA/NCKAP1L/PIK3CD/PTPN6/PTPRC/BANK1/CD79A/FOXP1/ITK/LCK/MS4A1/PRKCH/RFTN1/TRBC1	17
BP	GO:0070098	chemokine-mediated signaling pathway	14/539	89/18800	2.27287e-07	4.38475e-06	3.32845e-06	CCL14/CCL3/CCL4/CCL5/CCR1/CCR2/CXCL8/CXCR4/PF4/PPBP/CCL19/CCL21/CCR7/CXCL13	14
BP	GO:0019885	antigen processing and presentation of endogenous peptide antigen via MHC class I	7/539	17/18800	2.3208e-07	4.45658e-06	3.38298e-06	ERAP1/HLA-E/HLA-F/HLA-G/HLA-A/HLA-B/HLA-C	7
BP	GO:0002833	positive regulation of response to biotic stimulus	20/539	180/18800	2.46031e-07	4.6907e-06	3.5607e-06	CCL5/CLEC7A/CYBA/FCN1/HCK/HLA-DRB1/HLA-E/HLA-F/HLA-G/LILRA2/LY86/LYN/MIF/MNDA/PYCARD/TLR4/TLR8/TYROBP/NLRC5/RPS19	20
BP	GO:0031348	negative regulation of defense response	25/539	268/18800	2.46524e-07	4.6907e-06	3.5607e-06	ALOX5/ARRB2/FGL2/FGR/GPX1/HCK/HLA-DRB1/HLA-E/HLA-F/HLA-G/LYN/PTGER4/PTPRC/SAMHD1/SERPINB9/STAT2/TNFAIP3/TNFRSF1B/ZFP36/ADAR/NLRC5/HLA-A/HLA-B/VPS35/RPS19	25
BP	GO:0007249	I-kappaB kinase/NF-kappaB signaling	26/539	288/18800	2.69919e-07	5.1125e-06	3.88089e-06	AKAP13/CARD16/CASP1/CD74/CLEC7A/HLA-DRB1/HMOX1/IL1B/NFKBIA/PELI1/PYCARD/REL/S100A4/SHISA5/TLR2/TLR4/TLR8/TNFAIP3/TRIM22/BIRC3/CCL19/CCL21/CCR7/RHOH/C18orf32/EEF1D	26
BP	GO:0002444	myeloid leukocyte mediated immunity	15/539	104/18800	2.72805e-07	5.14379e-06	3.90464e-06	CCL3/CCR2/CD300A/FCGR3A/FGR/HLA-E/HMOX1/ITGB2/LAT2/LYN/PIK3CD/RAC2/SERPINB9/SNAP23/TYROBP	15
BP	GO:0072676	lymphocyte migration	16/539	119/18800	2.94641e-07	5.51e-06	4.18262e-06	AIF1/CCL14/CCL3/CCL4/CCL5/CCR2/DOCK8/ITGA4/MSN/PIK3CD/PYCARD/WASL/CCL19/CCL21/CCR7/CXCL13	16
BP	GO:0045055	regulated exocytosis	23/539	234/18800	2.94872e-07	5.51e-06	4.18262e-06	CCL3/CCR2/CD300A/CORO1A/FGR/HCK/HLA-F/HMOX1/ITGB2/LAT2/LYN/NCKAP1L/NKG7/PIK3CD/RAB11FIP1/RAB27A/RAB31/RAC2/RAP1A/RAP1B/SNAP23/STX11/RAB5A	23
BP	GO:0033077	T cell differentiation in thymus	13/539	78/18800	3.07043e-07	5.71182e-06	4.33583e-06	CD74/DOCK2/IL1B/MAFB/PTPRC/ZFP36L2/BCL11B/CCR7/CD3D/IL7R/RAG1/RPS6/ZFP36L1	13
BP	GO:0050854	regulation of antigen receptor-mediated signaling pathway	12/539	66/18800	3.28171e-07	6.05084e-06	4.59317e-06	CD300A/ELF1/LAPTM5/LYN/PTPN6/PTPRC/PTPRJ/CCR7/FOXP1/LCK/PRKCH/RPS3	12
BP	GO:0071677	positive regulation of mononuclear cell migration	12/539	66/18800	3.28171e-07	6.05084e-06	4.59317e-06	AIF1/CCL3/CCL4/CCL5/CCR1/CCR2/DOCK8/ITGA4/PYCARD/CCL21/CCR7/CXCL13	12
BP	GO:0002700	regulation of production of molecular mediator of immune response	19/539	167/18800	3.3907e-07	6.22426e-06	4.72481e-06	CCR2/CD74/CD86/CLEC7A/HLA-E/HLA-F/HLA-G/HMOX1/IL1B/LAPTM5/MIF/PTPRC/TGFB1/TLR4/TNFRSF1B/TNFSF13/JAK3/HLA-A/PHB2	19
BP	GO:0032271	regulation of protein polymerization	21/539	201/18800	3.50809e-07	6.41149e-06	4.86695e-06	ARPC1B/ARPC2/ARPC3/ARPC5/CAPZA2/CAPZB/CORO1A/COTL1/GRB2/HCK/HCLS1/MYADM/NCKAP1L/PFN1/PYCARD/TMSB4X/VASP/CCL21/CCR7/EVL/RPS3	21
BP	GO:0032535	regulation of cellular component size	29/539	351/18800	3.64785e-07	6.63782e-06	5.03875e-06	ARPC1B/ARPC2/ARPC3/ARPC5/CAPZA2/CAPZB/CORO1A/COTL1/GRB2/HCK/HCLS1/MSN/MYADM/NCKAP1L/PFN1/PICALM/PPP1CA/PTEN/PYCARD/SWAP70/TMSB4X/VASP/WAS/CCL21/CCR7/EVL/IL7R/RAB5A/CLNS1A	29
BP	GO:0045010	actin nucleation	11/539	55/18800	3.7087e-07	6.71919e-06	5.10052e-06	ACTR2/ACTR3/ARPC1B/ARPC2/ARPC3/ARPC5/CORO1A/GMFG/WAS/WASL/EVL	11
BP	GO:1904667	negative regulation of ubiquitin protein ligase activity	6/539	12/18800	4.30952e-07	7.77392e-06	5.90116e-06	RPS15/RPL11/RPL37/RPL5/RPS20/RPS7	6
BP	GO:0002224	toll-like receptor signaling pathway	16/539	123/18800	4.66414e-07	8.37735e-06	6.35922e-06	ARRB2/CD14/CD300A/CD300LF/CTSS/CYBA/LILRA2/LYN/NFKBIA/PELI1/TLR2/TLR4/TLR8/TNFAIP3/BIRC3/RFTN1	16
BP	GO:0045860	positive regulation of protein kinase activity	31/539	396/18800	4.70861e-07	8.42093e-06	6.39231e-06	AKAP13/CCL5/CCND3/CCNY/CD300A/CD86/CSF1R/DAZAP2/FGD2/IL1B/IQGAP1/MIF/MOB3A/NCF1/NCKAP1L/OSBPL8/PTK2/PTPRC/RALB/RAP1A/STK4/TGFB1/TGFBR2/TLR4/CCL19/CCL21/CCR7/PHB2/RPS3/JTB/RPLP1	31
BP	GO:0043123	positive regulation of I-kappaB kinase/NF-kappaB signaling	20/539	188/18800	4.98223e-07	8.8722e-06	6.73486e-06	AKAP13/CARD16/CASP1/CD74/CLEC7A/HLA-DRB1/HMOX1/IL1B/PELI1/REL/S100A4/SHISA5/TLR4/TRIM22/BIRC3/CCL19/CCL21/CCR7/C18orf32/EEF1D	20
BP	GO:0006887	exocytosis	29/539	357/18800	5.18632e-07	9.19634e-06	6.98092e-06	CCL3/CCL5/CCR1/CCR2/CD300A/CORO1A/FGR/HCK/HLA-F/HMOX1/ITGB2/LAT2/LYN/NCKAP1L/NKG7/PIK3CD/RAB11FIP1/RAB27A/RAB31/RAB8A/RAB8B/RAC2/RALB/RAP1A/RAP1B/SDCBP/SNAP23/STX11/RAB5A	29
BP	GO:0046635	positive regulation of alpha-beta T cell activation	12/539	69/18800	5.43459e-07	9.59574e-06	7.2841e-06	CCR2/CD86/HLA-DRA/HLA-DRB1/HLA-E/NCKAP1L/NFKBIZ/PTPRC/RUNX3/TGFBR2/CCL19/HLA-A	12
BP	GO:0045953	negative regulation of natural killer cell mediated cytotoxicity	7/539	19/18800	5.7199e-07	1.00092e-05	7.59797e-06	ARRB2/HLA-E/HLA-F/HLA-G/SERPINB9/HLA-A/HLA-B	7
BP	GO:0032611	interleukin-1 beta production	15/539	110/18800	5.74083e-07	1.00092e-05	7.59797e-06	ARRB2/CARD16/CASP1/CCL3/CLEC7A/LILRA2/MNDA/PYCARD/TLR4/TLR8/TNFAIP3/TYROBP/CCL19/CCR7/FOXP1	15
BP	GO:0032651	regulation of interleukin-1 beta production	15/539	110/18800	5.74083e-07	1.00092e-05	7.59797e-06	ARRB2/CARD16/CASP1/CCL3/CLEC7A/LILRA2/MNDA/PYCARD/TLR4/TLR8/TNFAIP3/TYROBP/CCL19/CCR7/FOXP1	15
BP	GO:0002548	monocyte chemotaxis	12/539	70/18800	6.39038e-07	1.10953e-05	8.42241e-06	AIF1/CCL14/CCL3/CCL4/CCL5/CCR1/CCR2/DUSP1/LYN/CCL19/CCL21/RPS19	12
BP	GO:0046632	alpha-beta T cell differentiation	15/539	111/18800	6.46544e-07	1.1179e-05	8.48598e-06	CD86/HLA-DRA/HLA-DRB1/NCKAP1L/NFKBIZ/PTGER4/RUNX3/TGFBR2/BCL11B/CCL19/FOXP1/ITK/JAK3/LEF1/RPL22	15
BP	GO:0016072	rRNA metabolic process	24/539	264/18800	6.84946e-07	1.17941e-05	8.95286e-06	ISG20/RPL35/RPS14/RPS15/RPS6/TRMT112/RPL10A/RPL11/RPL14/RPL27/RPL35A/RPL5/RPL7/RPL7A/RPS16/RPS17/RPS19/RPS21/RPS24/RPS25/RPS27/RPS28/RPS7/RPS8	24
BP	GO:0045730	respiratory burst	9/539	37/18800	7.44175e-07	1.27612e-05	9.68701e-06	CLEC7A/CYBA/CYBB/HCK/NCF1/NCF2/PIK3CD/RAC2/RPS19	9
BP	GO:0070486	leukocyte aggregation	6/539	13/18800	7.80939e-07	1.33368e-05	1.01239e-05	CD44/IL1B/MSN/RAC2/S100A8/S100A9	6
BP	GO:0002716	negative regulation of natural killer cell mediated immunity	7/539	20/18800	8.58284e-07	1.45385e-05	1.10361e-05	ARRB2/HLA-E/HLA-F/HLA-G/SERPINB9/HLA-A/HLA-B	7
BP	GO:0070233	negative regulation of T cell apoptotic process	7/539	20/18800	8.58284e-07	1.45385e-05	1.10361e-05	CCL5/DOCK8/TSC22D3/CD27/IL7R/JAK3/RAG1	7
BP	GO:0045639	positive regulation of myeloid cell differentiation	14/539	99/18800	8.70383e-07	1.46837e-05	1.11464e-05	CCR1/CD74/EVI2B/FOS/HCLS1/HLA-DRB1/NCKAP1L/NOTCH2/PF4/TGFB1/TYROBP/ETS1/LEF1/ZFP36L1	14
BP	GO:0032102	negative regulation of response to external stimulus	32/539	429/18800	8.91193e-07	1.49742e-05	1.13669e-05	AIF1/ALOX5/ARRB2/CARD16/DUSP1/FGL2/FGR/GPX1/HCK/HLA-DRB1/HLA-E/HLA-F/HLA-G/LILRA2/LYN/MIF/PTEN/PTGER4/PTPRC/SAMHD1/SERPINB9/STAT2/TNFAIP3/TNFRSF1B/ZFP36/ADAR/CXCL13/NLRC5/HLA-A/HLA-B/VPS35/RPS19	32
BP	GO:0002381	immunoglobulin production involved in immunoglobulin-mediated immune response	12/539	73/18800	1.02138e-06	1.70927e-05	1.2975e-05	HLA-DMA/HLA-DMB/HLA-DPA1/HLA-DPB1/HLA-DQA1/HLA-DQB1/HLA-DRA/HLA-DRB1/PTPRC/SWAP70/TGFB1/TNFSF13	12
BP	GO:0051607	defense response to virus	25/539	290/18800	1.07869e-06	1.79797e-05	1.36483e-05	BNIP3/FGL2/IFITM2/IFNGR1/IFNGR2/IL1B/LYST/PRF1/PTPRC/PYCARD/RNASE6/RNF135/SAMHD1/STAT2/TLR2/TLR8/TNFAIP3/TRIM22/ADAR/BIRC3/ISG20/NLRC5/ZC3HAV1/IFITM1/PHB2	25
BP	GO:0140546	defense response to symbiont	25/539	291/18800	1.14903e-06	1.90758e-05	1.44804e-05	BNIP3/FGL2/IFITM2/IFNGR1/IFNGR2/IL1B/LYST/PRF1/PTPRC/PYCARD/RNASE6/RNF135/SAMHD1/STAT2/TLR2/TLR8/TNFAIP3/TRIM22/ADAR/BIRC3/ISG20/NLRC5/ZC3HAV1/IFITM1/PHB2	25
BP	GO:0043122	regulation of I-kappaB kinase/NF-kappaB signaling	23/539	254/18800	1.25021e-06	2.06732e-05	1.5693e-05	AKAP13/CARD16/CASP1/CD74/CLEC7A/HLA-DRB1/HMOX1/IL1B/PELI1/PYCARD/REL/S100A4/SHISA5/TLR4/TNFAIP3/TRIM22/BIRC3/CCL19/CCL21/CCR7/RHOH/C18orf32/EEF1D	23
BP	GO:0032677	regulation of interleukin-8 production	14/539	102/18800	1.25881e-06	2.07331e-05	1.57384e-05	CD14/CD58/CD74/CLEC7A/FCN1/IL1B/LILRA2/PTPRC/PYCARD/TLR2/TLR4/TLR8/TMSB4X/CD2	14
BP	GO:0032609	interferon-gamma production	15/539	117/18800	1.28244e-06	2.09566e-05	1.59081e-05	CCR2/CD14/CLEC7A/HLA-DPA1/HLA-DPB1/HLA-DRB1/IL1B/IRF8/LAPTM5/PYCARD/TLR4/TLR8/CCR7/CD2/HLA-A	15
BP	GO:0032649	regulation of interferon-gamma production	15/539	117/18800	1.28244e-06	2.09566e-05	1.59081e-05	CCR2/CD14/CLEC7A/HLA-DPA1/HLA-DPB1/HLA-DRB1/IL1B/IRF8/LAPTM5/PYCARD/TLR4/TLR8/CCR7/CD2/HLA-A	15
BP	GO:0032637	interleukin-8 production	14/539	103/18800	1.41912e-06	2.30995e-05	1.75348e-05	CD14/CD58/CD74/CLEC7A/FCN1/IL1B/LILRA2/PTPRC/PYCARD/TLR2/TLR4/TLR8/TMSB4X/CD2	14
BP	GO:0038094	Fc-gamma receptor signaling pathway	8/539	30/18800	1.45375e-06	2.35711e-05	1.78927e-05	FCER1G/FCGR3A/FGR/HCK/LYN/PTK2/PTPRC/PTPRJ	8
BP	GO:0016032	viral process	31/539	418/18800	1.4924e-06	2.4104e-05	1.82973e-05	CCL3/CCL4/CCL5/CD74/CD86/CDC42/CSF1R/CXCL8/CXCR4/FCN1/HLA-DRB1/IFITM2/MDFIC/SELPLG/TRIM22/ZFP36/ADAR/CR2/DDX6/ISG20/LEF1/ZC3HAV1/EIF3D/EIF3F/EIF3G/IFITM1/PABPC1/RAB5A/SP1/EIF3L/RPSA	31
BP	GO:0071622	regulation of granulocyte chemotaxis	10/539	51/18800	1.53239e-06	2.46543e-05	1.8715e-05	CCL5/CD74/CSF1R/CXCL8/NCKAP1L/PTK2/RAC2/CCL19/CCL21/CCR7	10
BP	GO:0002702	positive regulation of production of molecular mediator of immune response	15/539	120/18800	1.77554e-06	2.84564e-05	2.16012e-05	CD74/CD86/CLEC7A/HLA-E/HLA-F/HLA-G/IL1B/LAPTM5/MIF/PTPRC/TGFB1/TLR4/TNFSF13/HLA-A/PHB2	15
BP	GO:0046634	regulation of alpha-beta T cell activation	14/539	105/18800	1.79551e-06	2.86662e-05	2.17604e-05	CCR2/CD300A/CD86/HLA-DRA/HLA-DRB1/HLA-E/NCKAP1L/NFKBIZ/PTPRC/RUNX3/TGFBR2/CCL19/JAK3/HLA-A	14
BP	GO:0030888	regulation of B cell proliferation	11/539	64/18800	1.82552e-06	2.90341e-05	2.20397e-05	CD300A/CD74/LYN/MIF/MNDA/NCKAP1L/PELI1/PTPRC/TLR4/TNFSF13B/TYROBP	11
BP	GO:0032729	positive regulation of interferon-gamma production	12/539	77/18800	1.83973e-06	2.91489e-05	2.21268e-05	CCR2/CD14/CLEC7A/HLA-DPA1/HLA-DPB1/IL1B/IRF8/PYCARD/TLR4/TLR8/CD2/HLA-A	12
BP	GO:2000406	positive regulation of T cell migration	8/539	31/18800	1.9105e-06	3.01555e-05	2.28909e-05	AIF1/CCL5/CCR2/DOCK8/ITGA4/PYCARD/CCL21/CXCL13	8
BP	GO:0042116	macrophage activation	14/539	106/18800	2.01521e-06	3.16883e-05	2.40545e-05	AIF1/C1QA/CCL3/CD74/CD93/IFNGR1/IFNGR2/ITGB2/MIF/PTPRC/TLR2/TLR4/TYROBP/FOXP1	14
BP	GO:0045576	mast cell activation	11/539	65/18800	2.14125e-06	3.35435e-05	2.54628e-05	CD300A/CD300LF/FGR/HMOX1/LAT2/LYN/PIK3CD/PTPN6/RAC2/SNAP23/RHOH	11
BP	GO:0030838	positive regulation of actin filament polymerization	10/539	53/18800	2.22121e-06	3.46658e-05	2.63147e-05	ARPC2/GRB2/HCK/NCKAP1L/PFN1/PYCARD/VASP/CCL21/CCR7/EVL	10
BP	GO:0032735	positive regulation of interleukin-12 production	9/539	42/18800	2.34764e-06	3.63665e-05	2.76057e-05	CLEC7A/HLA-G/IRF8/LAPTM5/TLR2/TLR4/CCL19/CCR7/LTB	9
BP	GO:0034314	Arp2/3 complex-mediated actin nucleation	9/539	42/18800	2.34764e-06	3.63665e-05	2.76057e-05	ACTR2/ACTR3/ARPC1B/ARPC2/ARPC3/ARPC5/GMFG/WAS/WASL	9
BP	GO:0071353	cellular response to interleukin-4	8/539	32/18800	2.48378e-06	3.83329e-05	2.90984e-05	CD300LF/CORO1A/IL2RG/JAK3/LEF1/TCF7/IMPDH2/RPL3	8
BP	GO:0061900	glial cell activation	10/539	54/18800	2.65682e-06	4.08523e-05	3.10109e-05	AIF1/C1QA/CCL3/IFNGR1/IFNGR2/IL1B/ITGB2/PTPRC/TLR2/TYROBP	10
BP	GO:0045089	positive regulation of innate immune response	16/539	140/18800	2.68899e-06	4.09894e-05	3.11149e-05	CCL5/CLEC7A/FCN1/HCK/HLA-E/HLA-F/HLA-G/LILRA2/LYN/MNDA/PYCARD/TLR4/TLR8/TYROBP/NLRC5/RPS19	16
BP	GO:0007162	negative regulation of cell adhesion	25/539	305/18800	2.69289e-06	4.09894e-05	3.11149e-05	ARHGDIB/CD300A/CD74/CD86/DUSP1/FGL2/FXYD5/HLA-DRB1/HLA-G/LAPTM5/LILRB2/MYADM/NCKAP1L/PELI1/PLXNC1/PTEN/PTK2/PTPN6/PTPRC/RUNX3/SWAP70/TGFB1/TGFBI/CCL21/JAK3	25
BP	GO:0030218	erythrocyte differentiation	15/539	124/18800	2.69525e-06	4.09894e-05	3.11149e-05	HCLS1/KLF13/KLF2/LYN/MAFB/NCKAP1L/ZFP36/ADAR/ETS1/IKZF1/JAK3/RPS14/RPS6/ZFP36L1/RPS19	15
BP	GO:0072678	T cell migration	11/539	67/18800	2.91918e-06	4.42336e-05	3.35776e-05	AIF1/CCL3/CCL5/CCR2/DOCK8/ITGA4/MSN/PIK3CD/PYCARD/CCL21/CXCL13	11
BP	GO:0043552	positive regulation of phosphatidylinositol 3-kinase activity	8/539	33/18800	3.19681e-06	4.82649e-05	3.66377e-05	CDC42/FGR/LYN/PTK2/TGFB1/CCL19/CCL21/CCR7	8
BP	GO:0090023	positive regulation of neutrophil chemotaxis	7/539	24/18800	3.46807e-06	5.19837e-05	3.94607e-05	CD74/CXCL8/NCKAP1L/RAC2/CCL19/CCL21/CCR7	7
BP	GO:1904666	regulation of ubiquitin protein ligase activity	7/539	24/18800	3.46807e-06	5.19837e-05	3.94607e-05	PTEN/RPS15/RPL11/RPL37/RPL5/RPS20/RPS7	7
BP	GO:0032755	positive regulation of interleukin-6 production	13/539	97/18800	3.95036e-06	5.90005e-05	4.47871e-05	AIF1/CD74/CLEC7A/CYBA/IL17RA/IL1B/LILRA2/LILRB2/PYCARD/TLR2/TLR4/TLR8/TYROBP	13
BP	GO:0070670	response to interleukin-4	8/539	34/18800	4.07621e-06	6.06627e-05	4.60489e-05	CD300LF/CORO1A/IL2RG/JAK3/LEF1/TCF7/IMPDH2/RPL3	8
BP	GO:0031295	T cell costimulation	9/539	45/18800	4.32199e-06	6.38644e-05	4.84793e-05	CD86/LILRB2/LYN/PTPN6/TNFSF13B/CCL19/CCL21/CCR7/LCK	9
BP	GO:1902622	regulation of neutrophil migration	9/539	45/18800	4.32199e-06	6.38644e-05	4.84793e-05	CD74/CXCL8/NCKAP1L/RAC2/RHOG/CCL19/CCL21/CCR7/RHOH	9
BP	GO:0032612	interleukin-1 production	15/539	129/18800	4.43111e-06	6.50155e-05	4.93531e-05	ARRB2/CARD16/CASP1/CCL3/CLEC7A/LILRA2/MNDA/PYCARD/TLR4/TLR8/TNFAIP3/TYROBP/CCL19/CCR7/FOXP1	15
BP	GO:0032652	regulation of interleukin-1 production	15/539	129/18800	4.43111e-06	6.50155e-05	4.93531e-05	ARRB2/CARD16/CASP1/CCL3/CLEC7A/LILRA2/MNDA/PYCARD/TLR4/TLR8/TNFAIP3/TYROBP/CCL19/CCR7/FOXP1	15
BP	GO:0006417	regulation of translation	32/539	463/18800	4.51055e-06	6.5949e-05	5.00617e-05	CCL5/EIF2S3/GZMB/PPP1CA/RBM3/RGS2/VIM/ZFP36/ZFP36L2/BANK1/CNOT6L/DDX6/ATF4/EEF2/EIF1/EIF3D/EIF4B/PABPC1/RPL10/RPS14/RPS3/RPS9/ZFP36L1/EIF3E/EIF3H/RPL13A/RPL22/RPL38/RPL5/RPLP1/RPS4X/SHMT2	32
BP	GO:0032722	positive regulation of chemokine production	11/539	70/18800	4.5485e-06	6.62713e-05	5.03064e-05	AIF1/CD74/CLEC7A/CSF1R/HMOX1/IL17RA/IL1B/MIF/PYCARD/TLR2/TLR4	11
BP	GO:1903306	negative regulation of regulated secretory pathway	7/539	25/18800	4.69821e-06	6.82141e-05	5.17811e-05	CCR2/CD300A/HLA-F/HMOX1/NCKAP1L/RAP1A/RAP1B	7
BP	GO:0022408	negative regulation of cell-cell adhesion	19/539	199/18800	4.8452e-06	7.0104e-05	5.32157e-05	CD300A/CD74/CD86/FGL2/FXYD5/HLA-DRB1/HLA-G/LAPTM5/LILRB2/MYADM/NCKAP1L/PELI1/PTK2/PTPN6/RUNX3/SWAP70/TGFB1/CCL21/JAK3	19
BP	GO:0050869	negative regulation of B cell activation	8/539	35/18800	5.15227e-06	7.42889e-05	5.63925e-05	CD300A/LAPTM5/LYN/MNDA/SAMSN1/TNFAIP3/TYROBP/BANK1	8
BP	GO:0001912	positive regulation of leukocyte mediated cytotoxicity	10/539	58/18800	5.22711e-06	7.51082e-05	5.70144e-05	HLA-DRA/HLA-DRB1/HLA-E/HLA-F/HLA-G/PTPRC/TYROBP/CD1E/HLA-A/HLA-B	10
BP	GO:0002711	positive regulation of T cell mediated immunity	10/539	59/18800	6.13427e-06	8.78402e-05	6.66793e-05	HLA-DRA/HLA-DRB1/HLA-E/HLA-F/HLA-G/IL1B/PTPRC/CD1E/HLA-A/HLA-B	10
BP	GO:0002407	dendritic cell chemotaxis	7/539	26/18800	6.27095e-06	8.89093e-05	6.74908e-05	CCL5/CCR1/CCR2/CXCR4/CCL19/CCL21/CCR7	7
BP	GO:0001774	microglial cell activation	9/539	47/18800	6.31561e-06	8.89093e-05	6.74908e-05	AIF1/C1QA/CCL3/IFNGR1/IFNGR2/ITGB2/PTPRC/TLR2/TYROBP	9
BP	GO:0031294	lymphocyte costimulation	9/539	47/18800	6.31561e-06	8.89093e-05	6.74908e-05	CD86/LILRB2/LYN/PTPN6/TNFSF13B/CCL19/CCL21/CCR7/LCK	9
BP	GO:0036230	granulocyte activation	9/539	47/18800	6.31561e-06	8.89093e-05	6.74908e-05	CCL3/CCL5/CCR2/CD300A/CXCL8/FCER1G/ITGB2/LILRA2/TYROBP	9
BP	GO:0097028	dendritic cell differentiation	9/539	47/18800	6.31561e-06	8.89093e-05	6.74908e-05	HLA-G/IRF8/LILRB2/LYN/NOTCH2/TGFBR2/CCL19/CCR7/HLA-B	9
BP	GO:0150076	neuroinflammatory response	11/539	73/18800	6.92203e-06	9.71181e-05	7.37221e-05	AIF1/C1QA/CCL3/IFNGR1/IFNGR2/IL1B/ITGB2/PTPRC/TLR2/TNFRSF1B/TYROBP	11
BP	GO:0035710	CD4-positive, alpha-beta T cell activation	13/539	102/18800	6.95749e-06	9.72881e-05	7.38512e-05	CD86/HLA-DRA/HLA-DRB1/NCKAP1L/NFKBIZ/NKG7/PTGER4/RUNX3/TGFBR2/CCL19/FOXP1/JAK3/LEF1	13
BP	GO:0033628	regulation of cell adhesion mediated by integrin	9/539	48/18800	7.57751e-06	0.000105604	8.01634e-05	CCL5/FERMT3/LYN/NCKAP1L/PTK2/PTPN6/SWAP70/CCL21/CXCL13	9
BP	GO:0002604	regulation of dendritic cell antigen processing and presentation	5/539	11/18800	7.614e-06	0.000105759	8.0281e-05	CD74/FGL2/CCL19/CCL21/CCR7	5
BP	GO:0090218	positive regulation of lipid kinase activity	8/539	37/18800	8.03585e-06	0.000111247	8.44474e-05	CDC42/FGR/LYN/PTK2/TGFB1/CCL19/CCL21/CCR7	8
BP	GO:0071624	positive regulation of granulocyte chemotaxis	7/539	27/18800	8.25757e-06	0.000113938	8.64901e-05	CD74/CXCL8/NCKAP1L/RAC2/CCL19/CCL21/CCR7	7
BP	GO:0034113	heterotypic cell-cell adhesion	10/539	61/18800	8.36375e-06	0.000115022	8.73131e-05	CD44/CD58/IL1B/ITGA4/ITGB2/LILRB2/MYADM/PTPRC/CD2/LCK	10
BP	GO:0043300	regulation of leukocyte degranulation	9/539	49/18800	9.04899e-06	0.000124037	9.41559e-05	CCR2/CD300A/FGR/HLA-F/HMOX1/ITGB2/LYN/NCKAP1L/RAC2	9
BP	GO:1901654	response to ketone	18/539	190/18800	9.55209e-06	0.000130504	9.90649e-05	CYBA/CYBB/FOS/GNG2/KLF2/MSN/NCOA4/PTGER4/TGFB1/TLR2/TSPO/TXNIP/CCL19/CCL21/CCR7/NR3C1/RPL27/RWDD1	18
BP	GO:0032731	positive regulation of interleukin-1 beta production	10/539	62/18800	9.71945e-06	0.000132356	0.000100471	CASP1/CCL3/CLEC7A/LILRA2/MNDA/PYCARD/TLR4/TLR8/TYROBP/CCL19	10
BP	GO:0002705	positive regulation of leukocyte mediated immunity	15/539	138/18800	1.01884e-05	0.00013829	0.000104975	CLEC7A/HLA-DRA/HLA-DRB1/HLA-E/HLA-F/HLA-G/IL1B/ITGB2/PTPRC/TGFB1/TNFSF13/TYROBP/CD1E/HLA-A/HLA-B	15
BP	GO:0002292	T cell differentiation involved in immune response	11/539	76/18800	1.03098e-05	0.000139483	0.000105881	CD86/FCER1G/FGL2/HLA-DRA/HLA-DRB1/NFKBIZ/PTGER4/CCL19/FOXP1/JAK3/LEF1	11
BP	GO:0002269	leukocyte activation involved in inflammatory response	9/539	50/18800	1.07579e-05	0.000145075	0.000110126	AIF1/C1QA/CCL3/IFNGR1/IFNGR2/ITGB2/PTPRC/TLR2/TYROBP	9
BP	GO:0070664	negative regulation of leukocyte proliferation	12/539	91/18800	1.09778e-05	0.000147536	0.000111994	CD300A/CD86/HLA-DRB1/HLA-G/LILRB2/LST1/LYN/MNDA/PELI1/PTPN6/TNFAIP3/TYROBP	12
BP	GO:0018108	peptidyl-tyrosine phosphorylation	27/539	373/18800	1.10112e-05	0.000147536	0.000111994	ARRB2/CCL5/CD300A/CD44/CD74/CLEC7A/CSF1R/FGR/HCK/HCLS1/ITGB2/LYN/MIF/NCF1/PECAM1/PTK2/PTPN6/PTPRC/PTPRJ/RAP2B/SAMSN1/TGFB1/BANK1/ITK/JAK1/JAK3/LCK	27
BP	GO:0009595	detection of biotic stimulus	8/539	39/18800	1.21758e-05	0.000162617	0.000123442	CLEC7A/HLA-DRB1/PTPRJ/TLR2/TLR4/TSPO/HLA-A/HLA-B	8
BP	GO:0090066	regulation of anatomical structure size	32/539	487/18800	1.26529e-05	0.000168371	0.00012781	ARPC1B/ARPC2/ARPC3/ARPC5/CAPZA2/CAPZB/CORO1A/COTL1/GPX1/GRB2/HCK/HCLS1/KLF2/MSN/MYADM/NCKAP1L/PFN1/PICALM/PPP1CA/PTEN/PYCARD/RGS2/SWAP70/TMSB4X/VASP/WAS/CCL21/CCR7/EVL/IL7R/RAB5A/CLNS1A	32
BP	GO:0018212	peptidyl-tyrosine modification	27/539	376/18800	1.27192e-05	0.000168371	0.00012781	ARRB2/CCL5/CD300A/CD44/CD74/CLEC7A/CSF1R/FGR/HCK/HCLS1/ITGB2/LYN/MIF/NCF1/PECAM1/PTK2/PTPN6/PTPRC/PTPRJ/RAP2B/SAMSN1/TGFB1/BANK1/ITK/JAK1/JAK3/LCK	27
BP	GO:0031334	positive regulation of protein-containing complex assembly	18/539	194/18800	1.27279e-05	0.000168371	0.00012781	ARPC2/CLEC7A/GRB2/HCK/LCP1/MSN/NCKAP1L/PFN1/PYCARD/RAP1B/TGFB1/TLR4/VASP/CCL21/CCR7/CXCL13/EVL/RPS3	18
BP	GO:0120032	regulation of plasma membrane bounded cell projection assembly	18/539	195/18800	1.36567e-05	0.000180087	0.000136704	ACTR2/ACTR3/ARPC2/ATG3/CAPZB/CDC42/DOCK11/GDI2/PFN1/RAC2/RHOG/WAS/WASL/CCL19/CCL21/CCR7/EVL/RAB5A	18
BP	GO:0030101	natural killer cell activation	12/539	93/18800	1.37616e-05	0.000180898	0.000137319	CORO1A/FCGR3A/FGR/HLA-E/HLA-F/NKG7/PBX1/PIK3CD/PTPRC/RAB27A/TYROBP/CD2	12
BP	GO:0061082	myeloid leukocyte cytokine production	7/539	29/18800	1.38086e-05	0.000180945	0.000137355	CD74/HLA-G/HMOX1/LAPTM5/MIF/TGFB1/TLR4	7
BP	GO:0098543	detection of other organism	6/539	20/18800	1.48607e-05	0.000193514	0.000146896	CLEC7A/HLA-DRB1/TLR2/TLR4/HLA-A/HLA-B	6
BP	GO:0140131	positive regulation of lymphocyte chemotaxis	6/539	20/18800	1.48607e-05	0.000193514	0.000146896	CCL3/CCL4/CCL5/CCR2/CCL21/CXCL13	6
BP	GO:0002279	mast cell activation involved in immune response	9/539	52/18800	1.50132e-05	0.000193684	0.000147025	CD300A/FGR/HMOX1/LAT2/LYN/PIK3CD/PTPN6/RAC2/SNAP23	9
BP	GO:0002448	mast cell mediated immunity	9/539	52/18800	1.50132e-05	0.000193684	0.000147025	CD300A/FGR/HMOX1/LAT2/LYN/PIK3CD/RAC2/SERPINB9/SNAP23	9
BP	GO:0038093	Fc receptor signaling pathway	9/539	52/18800	1.50132e-05	0.000193684	0.000147025	FCER1G/FCGR3A/FGR/HCK/LYN/MAP3K1/PTK2/PTPRC/PTPRJ	9
BP	GO:0060759	regulation of response to cytokine stimulus	17/539	178/18800	1.51227e-05	0.000194494	0.00014764	CARD16/CASP1/CCL5/CD300LF/CD74/CXCR4/LAPTM5/PTPN6/PTPRC/PYCARD/SAMHD1/STAT2/TLR2/TLR4/TNFAIP3/ADAR/NLRC5	17
BP	GO:0060491	regulation of cell projection assembly	18/539	197/18800	1.56984e-05	0.000201278	0.00015279	ACTR2/ACTR3/ARPC2/ATG3/CAPZB/CDC42/DOCK11/GDI2/PFN1/RAC2/RHOG/WAS/WASL/CCL19/CCL21/CCR7/EVL/RAB5A	18
BP	GO:0007163	establishment or maintenance of cell polarity	19/539	219/18800	1.91392e-05	0.000244612	0.000185684	ACTR2/ACTR3/ARPC5/CAP1/CCL4/CDC42/DOCK2/DOCK8/MSN/NCKAP1L/PTK2/RAC2/RAP1B/RHOBTB3/RHOG/CCL19/CCL21/CCR7/RHOH	19
BP	GO:0001818	negative regulation of cytokine production	26/539	363/18800	1.91956e-05	0.000244612	0.000185684	ARRB2/CARD16/CLEC4A/HLA-DRB1/HLA-F/HMOX1/KLF2/LAPTM5/NCKAP1L/PTGER4/PTPN6/PTPRC/PYCARD/REL/TGFB1/TLR4/TLR8/TMSB4X/TNFAIP3/TSPO/TYROBP/ZFP36/BANK1/CCR7/JAK3/LEF1	26
BP	GO:1901224	positive regulation of NIK/NF-kappaB signaling	10/539	67/18800	1.97196e-05	0.000250523	0.000190172	CD14/CD86/IL1B/LAPTM5/TLR2/TLR4/CCL19/CD27/PHB2/RPS3	10
BP	GO:0042742	defense response to bacterium	26/539	364/18800	2.01288e-05	0.000254945	0.000193528	CFP/CYBA/FCER1G/FGR/GNLY/HLA-E/IRF8/LYST/LYZ/MPEG1/NOTCH2/PPBP/PYCARD/RNASE6/S100A8/S100A9/TLR2/TLR4/CXCL13/FOXP1/IL7R/TRBC1/HLA-A/RPL30/RPL39/RPS19	26
BP	GO:0001768	establishment of T cell polarity	5/539	13/18800	2.02221e-05	0.00025535	0.000193836	DOCK2/DOCK8/CCL19/CCL21/CCR7	5
BP	GO:0032642	regulation of chemokine production	12/539	97/18800	2.12282e-05	0.000267244	0.000202864	AIF1/CD74/CLEC7A/CSF1R/HMOX1/IL17RA/IL1B/MIF/PYCARD/TLR2/TLR4/FOXP1	12
BP	GO:0043367	CD4-positive, alpha-beta T cell differentiation	11/539	82/18800	2.15904e-05	0.000270986	0.000205705	CD86/HLA-DRA/HLA-DRB1/NCKAP1L/NFKBIZ/PTGER4/RUNX3/CCL19/FOXP1/JAK3/LEF1	11
BP	GO:0001782	B cell homeostasis	7/539	31/18800	2.21358e-05	0.000276167	0.000209638	CD74/DOCK11/LYN/MIF/NCKAP1L/TNFAIP3/TNFSF13B	7
BP	GO:0002507	tolerance induction	7/539	31/18800	2.21358e-05	0.000276167	0.000209638	HLA-E/HLA-G/LILRB2/LYN/TGFBR2/TNFAIP3/HLA-B	7
BP	GO:0002720	positive regulation of cytokine production involved in immune response	10/539	68/18800	2.25344e-05	0.000280302	0.000212776	CD74/CLEC7A/HLA-E/HLA-F/HLA-G/IL1B/LAPTM5/MIF/TLR4/HLA-A	10
BP	GO:0032602	chemokine production	12/539	98/18800	2.35711e-05	0.000292324	0.000221902	AIF1/CD74/CLEC7A/CSF1R/HMOX1/IL17RA/IL1B/MIF/PYCARD/TLR2/TLR4/FOXP1	12
BP	GO:0043281	regulation of cysteine-type endopeptidase activity involved in apoptotic process	18/539	204/18800	2.51678e-05	0.000311199	0.000236231	ARL6IP5/ARRB2/CARD16/CASP1/CD44/CLEC7A/GPX1/LAPTM5/PYCARD/S100A8/S100A9/SERPINB9/BIRC3/CD27/LCK/RAG1/TNFAIP8/RPS3	18
BP	GO:0042554	superoxide anion generation	8/539	43/18800	2.59472e-05	0.000319887	0.000242826	CLEC7A/CYBA/CYBB/ITGB2/NCF1/NCF2/TGFB1/TYROBP	8
BP	GO:0050672	negative regulation of lymphocyte proliferation	11/539	84/18800	2.71996e-05	0.000333881	0.000253448	CD300A/CD86/HLA-DRB1/HLA-G/LILRB2/LST1/LYN/MNDA/PELI1/PTPN6/TYROBP	11
BP	GO:0051444	negative regulation of ubiquitin-protein transferase activity	6/539	22/18800	2.72425e-05	0.000333881	0.000253448	RPS15/RPL11/RPL37/RPL5/RPS20/RPS7	6
BP	GO:1902624	positive regulation of neutrophil migration	7/539	32/18800	2.76384e-05	0.000337739	0.000256377	CD74/CXCL8/NCKAP1L/RAC2/CCL19/CCL21/CCR7	7
BP	GO:0032945	negative regulation of mononuclear cell proliferation	11/539	85/18800	3.04476e-05	0.00037098	0.00028161	CD300A/CD86/HLA-DRB1/HLA-G/LILRB2/LST1/LYN/MNDA/PELI1/PTPN6/TYROBP	11
BP	GO:0001767	establishment of lymphocyte polarity	5/539	14/18800	3.07158e-05	0.000372072	0.000282439	DOCK2/DOCK8/CCL19/CCL21/CCR7	5
BP	GO:0043301	negative regulation of leukocyte degranulation	5/539	14/18800	3.07158e-05	0.000372072	0.000282439	CCR2/CD300A/HLA-F/HMOX1/NCKAP1L	5
BP	GO:0050856	regulation of T cell receptor signaling pathway	8/539	44/18800	3.0925e-05	0.000372441	0.000282719	CD300A/ELF1/LAPTM5/PTPN6/PTPRJ/CCR7/LCK/RPS3	8
BP	GO:2000404	regulation of T cell migration	8/539	44/18800	3.0925e-05	0.000372441	0.000282719	AIF1/CCL5/CCR2/DOCK8/ITGA4/PYCARD/CCL21/CXCL13	8
BP	GO:0043551	regulation of phosphatidylinositol 3-kinase activity	9/539	57/18800	3.23284e-05	0.00038822	0.000294697	CDC42/FGR/LYN/PTK2/TGFB1/CCL19/CCL21/CCR7/PIK3IP1	9
BP	GO:2000379	positive regulation of reactive oxygen species metabolic process	10/539	71/18800	3.31388e-05	0.000396809	0.000301216	CLEC7A/CYBA/GRB2/ITGB2/RAB27A/TGFB1/TGFBR2/TLR4/TSPO/TYROBP	10
BP	GO:0033627	cell adhesion mediated by integrin	11/539	86/18800	3.40247e-05	0.000406238	0.000308374	CCL5/FERMT3/ITGA4/ITGB2/LYN/NCKAP1L/PTK2/PTPN6/SWAP70/CCL21/CXCL13	11
BP	GO:0002431	Fc receptor mediated stimulatory signaling pathway	7/539	33/18800	3.42188e-05	0.000406238	0.000308374	FCER1G/FGR/HCK/LYN/PTK2/PTPRC/PTPRJ	7
BP	GO:0090022	regulation of neutrophil chemotaxis	7/539	33/18800	3.42188e-05	0.000406238	0.000308374	CD74/CXCL8/NCKAP1L/RAC2/CCL19/CCL21/CCR7	7
BP	GO:0072677	eosinophil migration	6/539	23/18800	3.59686e-05	0.000425799	0.000323223	CCL3/CCL4/CCL5/CD300A/PTGER4/CCL21	6
BP	GO:0140694	non-membrane-bounded organelle assembly	26/539	379/18800	4.00325e-05	0.000472565	0.000358723	AKAP13/BIN2/HCK/LCP1/MSN/TUBB1/CNOT6L/DDX6/RPL10/RPL3/RPS14/RPS15/RPS3/RPS5/RPL11/RPL23A/RPL24/RPL38/RPL5/RPL6/RPLP0/RPS19/RPS23/RPS27/RPS28/RPSA	26
BP	GO:0044089	positive regulation of cellular component biogenesis	31/539	494/18800	4.16427e-05	0.000490184	0.000372097	ACTR2/ACTR3/ARPC2/CDC42/CLEC7A/DOCK11/GRB2/HCK/LCP1/MSN/NCKAP1L/PFN1/PTPRJ/PYCARD/RAC2/RALB/RAP1B/SDCBP/SNX18/SWAP70/TGFB1/TLR4/VASP/WASL/CCL19/CCL21/CCR7/CNOT6L/CXCL13/EVL/RPS3	31
BP	GO:0070232	regulation of T cell apoptotic process	7/539	34/18800	4.20335e-05	0.00049339	0.000374531	CCL5/DOCK8/TSC22D3/CD27/IL7R/JAK3/RAG1	7
BP	GO:0032732	positive regulation of interleukin-1 production	10/539	73/18800	4.23661e-05	0.000495898	0.000376434	CASP1/CCL3/CLEC7A/LILRA2/MNDA/PYCARD/TLR4/TLR8/TYROBP/CCL19	10
BP	GO:0002218	activation of innate immune response	9/539	59/18800	4.29171e-05	0.000498149	0.000378144	CLEC7A/FCN1/HCK/LILRA2/LYN/MNDA/PYCARD/TLR4/TYROBP	9
BP	GO:0002820	negative regulation of adaptive immune response	9/539	59/18800	4.29171e-05	0.000498149	0.000378144	HLA-F/HLA-G/NCKAP1L/PTPN6/PTPRC/SAMSN1/CR2/IL7R/JAK3	9
BP	GO:0002886	regulation of myeloid leukocyte mediated immunity	9/539	59/18800	4.29171e-05	0.000498149	0.000378144	CCR2/CD300A/FGR/HLA-E/HMOX1/ITGB2/LYN/RAC2/TYROBP	9
BP	GO:0019835	cytolysis	6/539	24/18800	4.68021e-05	0.000541735	0.000411229	GZMA/GZMB/GZMH/LYZ/PRF1/TGFB1	6
BP	GO:0061515	myeloid cell development	10/539	74/18800	4.77478e-05	0.00055115	0.000418376	EVI2B/FLI1/KLF2/NCKAP1L/NOTCH2/PTPN6/TLR2/TYROBP/FOXP1/RPS6	10
BP	GO:0019730	antimicrobial humoral response	13/539	122/18800	4.85296e-05	0.000558627	0.000424052	CXCL8/GNLY/HLA-E/LYZ/PF4/PPBP/RNASE6/S100A9/CXCL13/HLA-A/RPL30/RPL39/RPS19	13
BP	GO:1902905	positive regulation of supramolecular fiber organization	16/539	176/18800	4.89906e-05	0.00056238	0.000426901	ARPC2/CDC42/GPX1/GRB2/HCK/NCKAP1L/PFN1/PYCARD/SWAP70/VASP/WAS/WASL/CCL21/CCR7/EVL/RPS3	16
BP	GO:0097305	response to alcohol	19/539	235/18800	5.06453e-05	0.000579777	0.000440107	ACTR2/CCL3/CD14/CYBA/CYBB/FOS/GNG2/KLF2/PTGER4/RGS2/S100A8/TGFB1/TGFBR2/TSPO/CCL19/CCL21/CCR7/CD27/RPL27	19
BP	GO:0045920	negative regulation of exocytosis	7/539	35/18800	5.12538e-05	0.000585136	0.000444175	CCR2/CD300A/HLA-F/HMOX1/NCKAP1L/RAP1A/RAP1B	7
BP	GO:0043491	protein kinase B signaling	18/539	216/18800	5.36238e-05	0.00061052	0.000463444	ARRB2/CCL3/CCL5/GPX1/HCLS1/HLA-G/IL1B/OSBPL8/PIK3CD/PTEN/PTK2/PTPRJ/TGFB1/BANK1/CCL19/CCL21/CCR7/ZFP36L1	18
BP	GO:0050792	regulation of viral process	15/539	159/18800	5.47703e-05	0.000621874	0.000472063	CCL5/CD74/CXCL8/CXCR4/FCN1/HLA-DRB1/IFITM2/MDFIC/TRIM22/ZFP36/ADAR/ISG20/ZC3HAV1/IFITM1/PABPC1	15
BP	GO:0038061	NIK/NF-kappaB signaling	14/539	141/18800	5.51565e-05	0.000624557	0.000474099	CD14/CD86/IL1B/LAPTM5/NFKBIA/REL/TLR2/TLR4/TMSB4X/BIRC3/CCL19/CD27/PHB2/RPS3	14
BP	GO:0098581	detection of external biotic stimulus	6/539	25/18800	6.00981e-05	0.000678669	0.000515176	CLEC7A/HLA-DRB1/TLR2/TLR4/HLA-A/HLA-B	6
BP	GO:0034121	regulation of toll-like receptor signaling pathway	10/539	76/18800	6.02761e-05	0.000678839	0.000515305	ARRB2/CD300A/CD300LF/CYBA/LILRA2/LYN/PELI1/TLR2/TNFAIP3/BIRC3	10
BP	GO:0050868	negative regulation of T cell activation	13/539	125/18800	6.25797e-05	0.000702883	0.000533557	CD300A/CD74/CD86/FGL2/HLA-DRB1/HLA-G/LAPTM5/LILRB2/NCKAP1L/PELI1/PTPN6/RUNX3/JAK3	13
BP	GO:0050730	regulation of peptidyl-tyrosine phosphorylation	20/539	261/18800	6.87663e-05	0.000770293	0.000584728	ARRB2/CCL5/CD300A/CD44/CD74/CLEC7A/CSF1R/HCLS1/ITGB2/LYN/MIF/NCF1/PECAM1/PTPN6/PTPRC/PTPRJ/RAP2B/SAMSN1/TGFB1/BANK1	20
BP	GO:0007204	positive regulation of cytosolic calcium ion concentration	23/539	325/18800	6.90526e-05	0.000771426	0.000585588	CCL3/CCR1/CCR2/CORO1A/CXCR4/CYBA/DIAPH1/FPR1/GNA13/LYN/P2RY8/PROK2/PTGER4/PTPN6/PTPRC/SWAP70/CCL19/CCL21/CCR7/CXCL13/JAK3/LCK/MS4A1	23
BP	GO:0030225	macrophage differentiation	8/539	49/18800	6.93946e-05	0.000772036	0.00058605	C1QC/CDC42/CSF1R/HCLS1/HLA-DRB1/PF4/TGFB1/TLR2	8
BP	GO:1903038	negative regulation of leukocyte cell-cell adhesion	14/539	144/18800	6.94777e-05	0.000772036	0.00058605	CD300A/CD74/CD86/FGL2/HLA-DRB1/HLA-G/LAPTM5/LILRB2/NCKAP1L/PELI1/PTPN6/RUNX3/CCL21/JAK3	14
BP	GO:0032273	positive regulation of protein polymerization	11/539	93/18800	7.07987e-05	0.000784622	0.000595605	ARPC2/GRB2/HCK/NCKAP1L/PFN1/PYCARD/VASP/CCL21/CCR7/EVL/RPS3	11
BP	GO:0032623	interleukin-2 production	9/539	63/18800	7.30303e-05	0.000805072	0.000611128	CCR2/CD86/CLEC7A/IL1B/LAPTM5/PTPRC/TNFAIP3/ZFP36/RPS3	9
BP	GO:0032663	regulation of interleukin-2 production	9/539	63/18800	7.30303e-05	0.000805072	0.000611128	CCR2/CD86/CLEC7A/IL1B/LAPTM5/PTPRC/TNFAIP3/ZFP36/RPS3	9
BP	GO:1901222	regulation of NIK/NF-kappaB signaling	12/539	110/18800	7.47978e-05	0.000822381	0.000624267	CD14/CD86/IL1B/LAPTM5/NFKBIA/TLR2/TLR4/TMSB4X/CCL19/CD27/PHB2/RPS3	12
BP	GO:0002433	immune response-regulating cell surface receptor signaling pathway involved in phagocytosis	6/539	26/18800	7.62463e-05	0.000829552	0.00062971	FGR/HCK/LYN/PTK2/PTPRC/PTPRJ	6
BP	GO:0038096	Fc-gamma receptor signaling pathway involved in phagocytosis	6/539	26/18800	7.62463e-05	0.000829552	0.00062971	FGR/HCK/LYN/PTK2/PTPRC/PTPRJ	6
BP	GO:0050857	positive regulation of antigen receptor-mediated signaling pathway	6/539	26/18800	7.62463e-05	0.000829552	0.00062971	PTPRC/CCR7/FOXP1/LCK/PRKCH/RPS3	6
BP	GO:1901623	regulation of lymphocyte chemotaxis	6/539	26/18800	7.62463e-05	0.000829552	0.00062971	CCL3/CCL4/CCL5/CCR2/CCL21/CXCL13	6
BP	GO:0071900	regulation of protein serine/threonine kinase activity	25/539	372/18800	7.80935e-05	0.000847437	0.000643287	AKAP13/CCND3/CCNY/CD300A/CSF1R/DAZAP2/DUSP1/FGD2/IL1B/IQGAP1/LYN/MIF/PTEN/PTPN6/PTPRC/PTPRJ/PYCARD/RALB/RGS2/STK4/TGFB1/TLR4/TNFAIP3/CCL19/RPS3	25
BP	GO:0043303	mast cell degranulation	8/539	50/18800	8.05634e-05	0.000865226	0.000656791	CD300A/FGR/HMOX1/LAT2/LYN/PIK3CD/RAC2/SNAP23	8
BP	GO:0043370	regulation of CD4-positive, alpha-beta T cell differentiation	8/539	50/18800	8.05634e-05	0.000865226	0.000656791	CD86/HLA-DRA/HLA-DRB1/NCKAP1L/NFKBIZ/RUNX3/CCL19/JAK3	8
BP	GO:0046638	positive regulation of alpha-beta T cell differentiation	8/539	50/18800	8.05634e-05	0.000865226	0.000656791	CD86/HLA-DRA/HLA-DRB1/NCKAP1L/NFKBIZ/RUNX3/TGFBR2/CCL19	8
BP	GO:0070231	T cell apoptotic process	8/539	50/18800	8.05634e-05	0.000865226	0.000656791	CCL5/DOCK8/TSC22D3/CD27/IL7R/JAK3/RAG1/RPS6	8
BP	GO:0034340	response to type I interferon	9/539	64/18800	8.28522e-05	0.000885244	0.000671986	IFITM2/PTPN6/SAMHD1/STAT2/ADAR/JAK1/NLRC5/IFITM1/SHMT2	9
BP	GO:0048247	lymphocyte chemotaxis	9/539	64/18800	8.28522e-05	0.000885244	0.000671986	CCL14/CCL3/CCL4/CCL5/CCR2/PIK3CD/CCL19/CCL21/CXCL13	9
BP	GO:0061844	antimicrobial humoral immune response mediated by antimicrobial peptide	10/539	79/18800	8.4257e-05	0.000897951	0.000681632	CXCL8/GNLY/PF4/PPBP/RNASE6/S100A9/CXCL13/RPL30/RPL39/RPS19	10
BP	GO:2000377	regulation of reactive oxygen species metabolic process	14/539	147/18800	8.69372e-05	0.000924151	0.00070152	ALOX5/BNIP3/CLEC7A/CYBA/GRB2/ITGB2/RAB27A/RAC2/TGFB1/TGFBR2/TLR4/TSPO/TYROBP/STK17A	14
BP	GO:0002544	chronic inflammatory response	5/539	17/18800	8.83973e-05	0.000927838	0.000704319	CCL5/S100A8/S100A9/TNFAIP3/CXCL13	5
BP	GO:0010934	macrophage cytokine production	5/539	17/18800	8.83973e-05	0.000927838	0.000704319	CD74/HLA-G/LAPTM5/TGFB1/TLR4	5
BP	GO:0010935	regulation of macrophage cytokine production	5/539	17/18800	8.83973e-05	0.000927838	0.000704319	CD74/HLA-G/LAPTM5/TGFB1/TLR4	5
BP	GO:0033631	cell-cell adhesion mediated by integrin	5/539	17/18800	8.83973e-05	0.000927838	0.000704319	CCL5/FERMT3/ITGA4/SWAP70/CXCL13	5
BP	GO:0090594	inflammatory response to wounding	5/539	17/18800	8.83973e-05	0.000927838	0.000704319	ALOX5/CCR2/HMOX1/TGFB1/TLR4	5
BP	GO:1901652	response to peptide	30/539	491/18800	8.93959e-05	0.000935962	0.000710486	CCND3/CYBA/CYBB/GRB2/IL1B/ITGA4/KLF2/LEPROTL1/LYN/MAX/NFKBIA/OSBPL8/PTK2/PTPRE/RAB31/RAB8A/RAB8B/SRSF5/STAT2/TLR2/TLR4/TNFAIP3/UCP2/VIM/ZDHHC7/BTG1/JAK1/JAK3/SP1/ZFP36L1	30
BP	GO:0001959	regulation of cytokine-mediated signaling pathway	15/539	166/18800	8.96435e-05	0.000936201	0.000710668	CARD16/CASP1/CCL5/CD300LF/CD74/CXCR4/LAPTM5/PTPN6/PTPRC/PYCARD/SAMHD1/STAT2/TNFAIP3/ADAR/NLRC5	15
BP	GO:0006898	receptor-mediated endocytosis	19/539	246/18800	9.34917e-05	0.000972959	0.00073857	ANKRD13A/ARRB2/CAP1/CD14/CXCL8/FCER1G/GRB2/ITGA4/ITGB2/ITSN2/PICALM/RAB31/SDCBP/TGFBR2/WASL/CCL19/CCL21/CLTC/RAB5A	19
BP	GO:0042093	T-helper cell differentiation	9/539	65/18800	9.37596e-05	0.000972959	0.00073857	CD86/HLA-DRA/HLA-DRB1/NFKBIZ/PTGER4/CCL19/FOXP1/JAK3/LEF1	9
BP	GO:0002200	somatic diversification of immune receptors	10/539	80/18800	9.38636e-05	0.000972959	0.00073857	PTPRC/SAMHD1/SWAP70/TGFB1/TNFSF13/ADAR/BCL11B/LEF1/RAG1/TCF7	10
BP	GO:2000514	regulation of CD4-positive, alpha-beta T cell activation	9/539	66/18800	0.000105846	0.0010923	0.000829165	CD86/HLA-DRA/HLA-DRB1/NCKAP1L/NFKBIZ/RUNX3/TGFBR2/CCL19/JAK3	9
BP	GO:0043029	T cell homeostasis	7/539	39/18800	0.000106164	0.0010923	0.000829165	CORO1A/LGALS2/NCKAP1L/TSC22D3/JAK3/RAG1/RPS6	7
BP	GO:2000516	positive regulation of CD4-positive, alpha-beta T cell activation	7/539	39/18800	0.000106164	0.0010923	0.000829165	CD86/HLA-DRA/HLA-DRB1/NCKAP1L/NFKBIZ/TGFBR2/CCL19	7
BP	GO:0051348	negative regulation of transferase activity	20/539	270/18800	0.000109543	0.0011243	0.000853454	CD300A/DUSP1/IL1B/LYN/PTEN/PTPN6/PTPRC/PTPRJ/PYCARD/RGS2/TNFAIP3/ZFP36/ADAR/PIK3IP1/RPS15/RPL11/RPL37/RPL5/RPS20/RPS7	20
BP	GO:2000116	regulation of cysteine-type endopeptidase activity	18/539	229/18800	0.000113732	0.00116443	0.000883913	ARL6IP5/ARRB2/CARD16/CASP1/CD44/CLEC7A/GPX1/LAPTM5/PYCARD/S100A8/S100A9/SERPINB9/BIRC3/CD27/LCK/RAG1/TNFAIP8/RPS3	18
BP	GO:0002758	innate immune response-activating signal transduction	6/539	28/18800	0.000118835	0.0012057	0.000915247	CLEC7A/FCN1/HCK/LILRA2/LYN/TYROBP	6
BP	GO:0010818	T cell chemotaxis	6/539	28/18800	0.000118835	0.0012057	0.000915247	CCL3/CCL5/CCR2/PIK3CD/CCL21/CXCL13	6
BP	GO:0090025	regulation of monocyte chemotaxis	6/539	28/18800	0.000118835	0.0012057	0.000915247	AIF1/CCL5/CCR1/CCR2/DUSP1/LYN	6
BP	GO:0002294	CD4-positive, alpha-beta T cell differentiation involved in immune response	9/539	67/18800	0.000119211	0.0012057	0.000915247	CD86/HLA-DRA/HLA-DRB1/NFKBIZ/PTGER4/CCL19/FOXP1/JAK3/LEF1	9
BP	GO:0046637	regulation of alpha-beta T cell differentiation	9/539	67/18800	0.000119211	0.0012057	0.000915247	CD86/HLA-DRA/HLA-DRB1/NCKAP1L/NFKBIZ/RUNX3/TGFBR2/CCL19/JAK3	9
BP	GO:0001915	negative regulation of T cell mediated cytotoxicity	4/539	10/18800	0.00012228	0.00122781	0.00093203	HLA-G/NCKAP1L/PTPRC/IL7R	4
BP	GO:0035747	natural killer cell chemotaxis	4/539	10/18800	0.00012228	0.00122781	0.00093203	CCL3/CCL4/CCL5/PIK3CD	4
BP	GO:0043320	natural killer cell degranulation	4/539	10/18800	0.00012228	0.00122781	0.00093203	CORO1A/HLA-F/NKG7/RAB27A	4
BP	GO:0042060	wound healing	27/539	429/18800	0.000123022	0.00123229	0.000935425	ALOX5/CD44/CLEC7A/CLIC1/CXCR4/F13A1/FCER1G/FERMT3/GNA13/GPX1/HMOX1/LYN/NOTCH2/PF4/PTEN/PTK2/PTPN6/RAB27A/RAP2B/S100A8/TGFB1/TGFBR2/TLR4/TNFAIP3/WAS/DGKA/LCK	27
BP	GO:1902743	regulation of lamellipodium organization	8/539	53/18800	0.000123354	0.00123265	0.000935701	ACTR2/ACTR3/ARPC2/CAPZB/CD44/CDC42/RAC2/WAS	8
BP	GO:0072593	reactive oxygen species metabolic process	18/539	231/18800	0.00012695	0.00126555	0.000960677	ALOX5/BNIP3/CLEC7A/CYBA/CYBB/GPX1/GRB2/ITGB2/NCF1/NCF2/RAB27A/RAC2/TGFB1/TGFBR2/TLR4/TSPO/TYROBP/STK17A	18
BP	GO:1901653	cellular response to peptide	24/539	361/18800	0.000127431	0.00126731	0.000962015	CCND3/CYBA/GRB2/IL1B/ITGA4/KLF2/LEPROTL1/LYN/MAX/OSBPL8/PTK2/PTPRE/RAB31/RAB8A/RAB8B/SRSF5/TLR4/UCP2/VIM/ZDHHC7/JAK1/JAK3/SP1/ZFP36L1	24
BP	GO:0070304	positive regulation of stress-activated protein kinase signaling cascade	13/539	134/18800	0.000127908	0.00126903	0.00096332	ARL6IP5/CDC42/CLEC7A/IL1B/LYN/NCF1/PYCARD/SDCBP/TLR4/CCL19/CCL21/CCR7/CD27	13
BP	GO:0031098	stress-activated protein kinase signaling cascade	19/539	252/18800	0.000128357	0.00127046	0.000964406	ARHGEF6/ARL6IP5/CDC42/CLEC7A/DUSP1/IL1B/LYN/MDFIC/NCF1/PTGER4/PYCARD/SDCBP/TLR4/ZFP36/CCL19/CCL21/CCR7/CD27/ZFP36L1	19
BP	GO:0002287	alpha-beta T cell activation involved in immune response	9/539	68/18800	0.000133958	0.00131963	0.00100172	CD86/HLA-DRA/HLA-DRB1/NFKBIZ/PTGER4/CCL19/FOXP1/JAK3/LEF1	9
BP	GO:0002293	alpha-beta T cell differentiation involved in immune response	9/539	68/18800	0.000133958	0.00131963	0.00100172	CD86/HLA-DRA/HLA-DRB1/NFKBIZ/PTGER4/CCL19/FOXP1/JAK3/LEF1	9
BP	GO:0002708	positive regulation of lymphocyte mediated immunity	12/539	117/18800	0.000135999	0.00133658	0.00101459	HLA-DRA/HLA-DRB1/HLA-E/HLA-F/HLA-G/IL1B/PTPRC/TGFB1/TNFSF13/CD1E/HLA-A/HLA-B	12
BP	GO:0019080	viral gene expression	11/539	100/18800	0.000137381	0.00134698	0.00102249	CCL3/CCL4/CCL5/MDFIC/ZFP36/LEF1/EIF3D/EIF3F/EIF3G/SP1/EIF3L	11
BP	GO:0002823	negative regulation of adaptive immune response based on somatic recombination of immune receptors built from immunoglobulin superfamily domains	8/539	54/18800	0.00014122	0.00138137	0.00104859	HLA-F/HLA-G/NCKAP1L/PTPN6/PTPRC/CR2/IL7R/JAK3	8
BP	GO:0031397	negative regulation of protein ubiquitination	10/539	84/18800	0.000142112	0.00138684	0.00105275	ARRB2/TNFAIP3/TSPO/RPS15/RPS3/RPL11/RPL37/RPL5/RPS20/RPS7	10
BP	GO:0043087	regulation of GTPase activity	24/539	364/18800	0.000144478	0.00140664	0.00106778	ARHGAP9/ARRB2/CCL14/CCL3/CCL4/CCL5/DOCK11/DOCK8/FGD2/IQGAP1/PICALM/PLXNC1/PTK2/PYCARD/RAP1A/RHOG/SNX18/ARHGAP15/CCL19/CCL21/CCR7/CXCL13/RAPGEF6/RGS10	24
BP	GO:0031396	regulation of protein ubiquitination	17/539	213/18800	0.000145468	0.00141298	0.00107259	ARRB2/LAPTM5/PELI1/PTEN/RASSF5/TNFAIP3/TSPO/BIRC3/RPS15/RPS3/HUWE1/RPL11/RPL37/RPL5/RPS2/RPS20/RPS7	17
BP	GO:0010591	regulation of lamellipodium assembly	7/539	41/18800	0.000147679	0.00142779	0.00108383	ACTR2/ACTR3/ARPC2/CAPZB/CDC42/RAC2/WAS	7
BP	GO:0042119	neutrophil activation	7/539	41/18800	0.000147679	0.00142779	0.00108383	CCL5/CD300A/CXCL8/FCER1G/ITGB2/LILRA2/TYROBP	7
BP	GO:0043550	regulation of lipid kinase activity	9/539	69/18800	0.000150198	0.00144879	0.00109977	CDC42/FGR/LYN/PTK2/TGFB1/CCL19/CCL21/CCR7/PIK3IP1	9
BP	GO:0032930	positive regulation of superoxide anion generation	5/539	19/18800	0.000158401	0.00152438	0.00115715	CLEC7A/CYBA/ITGB2/TGFB1/TYROBP	5
BP	GO:0051897	positive regulation of protein kinase B signaling	12/539	119/18800	0.000159896	0.00153224	0.00116312	ARRB2/CCL3/GPX1/HCLS1/OSBPL8/PIK3CD/PTK2/PTPRJ/TGFB1/CCL19/CCL21/CCR7	12
BP	GO:0099024	plasma membrane invagination	13/539	137/18800	0.000159954	0.00153224	0.00116312	AIF1/BIN2/CD300A/CDC42/CLEC7A/ITGB2/NCKAP1L/RAB31/RAC2/RHOG/SNX18/RHOH/TRBC1	13
BP	GO:0051495	positive regulation of cytoskeleton organization	16/539	195/18800	0.000164666	0.00157377	0.00119465	ARPC2/CDC42/GRB2/HCK/HCLS1/NCKAP1L/PFN1/PYCARD/SWAP70/VASP/WAS/WASL/CCL21/CCR7/EVL/RPS3	16
BP	GO:0002347	response to tumor cell	7/539	42/18800	0.000172883	0.00163728	0.00124285	HLA-DRB1/LAPTM5/NKG7/NOTCH2/PRF1/TXNIP/HLA-A	7
BP	GO:0030890	positive regulation of B cell proliferation	7/539	42/18800	0.000172883	0.00163728	0.00124285	CD74/MIF/NCKAP1L/PELI1/PTPRC/TLR4/TNFSF13B	7
BP	GO:0034142	toll-like receptor 4 signaling pathway	7/539	42/18800	0.000172883	0.00163728	0.00124285	CD14/LILRA2/LYN/NFKBIA/PELI1/TLR4/TNFAIP3	7
BP	GO:2000249	regulation of actin cytoskeleton reorganization	7/539	42/18800	0.000172883	0.00163728	0.00124285	ARHGDIB/CDC42/CSF1R/GMFG/HCK/HCLS1/NOTCH2	7
BP	GO:0051438	regulation of ubiquitin-protein transferase activity	8/539	56/18800	0.000183372	0.00172485	0.00130933	PTEN/RPS15/RPL11/RPL37/RPL5/RPS2/RPS20/RPS7	8
BP	GO:0060337	type I interferon signaling pathway	8/539	56/18800	0.000183372	0.00172485	0.00130933	IFITM2/PTPN6/SAMHD1/STAT2/ADAR/JAK1/NLRC5/IFITM1	8
BP	GO:0061756	leukocyte adhesion to vascular endothelial cell	8/539	56/18800	0.000183372	0.00172485	0.00130933	ALOX5/CCR2/ITGA4/ITGB2/SELL/SELPLG/CCL21/ETS1	8
BP	GO:0051051	negative regulation of transport	28/539	464/18800	0.000187373	0.00174294	0.00132306	ANKRD13A/ARL6IP5/ATG3/CCR2/CD300A/CD300LF/CD74/CORO1A/HLA-F/HMOX1/IL1B/KCNE3/LILRB2/MDFIC/NCKAP1L/OAZ1/PICALM/PTEN/RAB11FIP1/RAP1A/RAP1B/RGS2/SDCBP/TLR2/TNFRSF1B/UCP2/ATF4/VPS35	28
BP	GO:0033632	regulation of cell-cell adhesion mediated by integrin	4/539	11/18800	0.000187804	0.00174294	0.00132306	CCL5/FERMT3/SWAP70/CXCL13	4
BP	GO:0045060	negative thymic T cell selection	4/539	11/18800	0.000187804	0.00174294	0.00132306	CD74/DOCK2/PTPRC/CCR7	4
BP	GO:0046643	regulation of gamma-delta T cell activation	4/539	11/18800	0.000187804	0.00174294	0.00132306	NCKAP1L/PTPRC/LEF1/TCF7	4
BP	GO:0097048	dendritic cell apoptotic process	4/539	11/18800	0.000187804	0.00174294	0.00132306	LYN/CCL19/CCL21/CCR7	4
BP	GO:2000668	regulation of dendritic cell apoptotic process	4/539	11/18800	0.000187804	0.00174294	0.00132306	LYN/CCL19/CCL21/CCR7	4
BP	GO:1901216	positive regulation of neuron death	10/539	87/18800	0.000190744	0.00176629	0.00134078	C1QA/CCL3/CDC42/FOS/ITGB2/MCL1/PICALM/TLR4/TYROBP/ATF4	10
BP	GO:1903305	regulation of regulated secretory pathway	13/539	140/18800	0.000198672	0.00183562	0.00139342	CCR2/CD300A/FGR/HLA-F/HMOX1/ITGB2/LYN/NCKAP1L/RAB27A/RAC2/RAP1A/RAP1B/RAB5A	13
BP	GO:0014002	astrocyte development	7/539	43/18800	0.000201454	0.00185721	0.0014098	C1QA/IFNGR1/IL1B/S100A8/S100A9/TLR4/VIM	7
BP	GO:0046629	gamma-delta T cell activation	5/539	20/18800	0.000206247	0.0018972	0.00144016	NCKAP1L/PTPRC/ITK/LEF1/TCF7	5
BP	GO:0072503	cellular divalent inorganic cation homeostasis	29/539	494/18800	0.000230166	0.00210761	0.00159988	BNIP3/CCL14/CCL3/CCL5/CCR1/CCR2/CORO1A/CXCR4/CYBA/DIAPH1/FPR1/GNA13/LYN/P2RY8/PROK2/PTGER4/PTPN6/PTPRC/S100A8/S100A9/SWAP70/CCL19/CCL21/CCR7/CXCL13/JAK3/LCK/MS4A1/ATF4	29
BP	GO:0097581	lamellipodium organization	10/539	89/18800	0.000230381	0.00210761	0.00159988	ACTR2/ACTR3/ARHGEF6/ARPC2/ARPC5/CAPZB/CD44/CDC42/RAC2/WAS	10
BP	GO:0062207	regulation of pattern recognition receptor signaling pathway	11/539	106/18800	0.000231144	0.00210761	0.00159988	ARRB2/CD300A/CD300LF/CYBA/LILRA2/LYN/PELI1/TLR2/TLR4/TNFAIP3/BIRC3	11
BP	GO:0120034	positive regulation of plasma membrane bounded cell projection assembly	11/539	106/18800	0.000231144	0.00210761	0.00159988	ACTR2/ACTR3/ARPC2/CDC42/DOCK11/PFN1/RAC2/WASL/CCL19/CCL21/CCR7	11
BP	GO:0071357	cellular response to type I interferon	8/539	58/18800	0.000235348	0.00214126	0.00162542	IFITM2/PTPN6/SAMHD1/STAT2/ADAR/JAK1/NLRC5/IFITM1	8
BP	GO:0044403	biological process involved in symbiotic interaction	20/539	286/18800	0.000236604	0.00214799	0.00163054	CCL3/CCL4/CCL5/CD74/CD86/CSF1R/CXCL8/CXCR4/FCN1/GPX1/HLA-DRB1/IFITM2/PF4/SELPLG/TRIM22/CR2/LEF1/IFITM1/SP1/RPSA	20
BP	GO:0034470	ncRNA processing	26/539	424/18800	0.00024586	0.00222717	0.00169064	TGFB1/ADAR/ISG20/RPL35/RPS14/RPS15/RPS6/TRMT112/RPL10A/RPL11/RPL14/RPL27/RPL35A/RPL5/RPL7/RPL7A/RPS16/RPS17/RPS19/RPS21/RPS24/RPS25/RPS27/RPS28/RPS7/RPS8	26
BP	GO:0043372	positive regulation of CD4-positive, alpha-beta T cell differentiation	6/539	32/18800	0.000259348	0.00234426	0.00177952	CD86/HLA-DRA/HLA-DRB1/NCKAP1L/NFKBIZ/CCL19	6
BP	GO:0010324	membrane invagination	13/539	144/18800	0.0002626	0.0023578	0.0017898	AIF1/BIN2/CD300A/CDC42/CLEC7A/ITGB2/NCKAP1L/RAB31/RAC2/RHOG/SNX18/RHOH/TRBC1	13
BP	GO:0051403	stress-activated MAPK cascade	18/539	245/18800	0.000263567	0.0023578	0.0017898	ARHGEF6/ARL6IP5/CDC42/CLEC7A/DUSP1/IL1B/MDFIC/NCF1/PTGER4/PYCARD/SDCBP/TLR4/ZFP36/CCL19/CCL21/CCR7/CD27/ZFP36L1	18
BP	GO:0043405	regulation of MAP kinase activity	15/539	183/18800	0.000264105	0.0023578	0.0017898	AKAP13/CD300A/DUSP1/FGD2/IL1B/LYN/MIF/PTPN6/PTPRC/PTPRJ/RGS2/TGFB1/TLR4/CCL19/RPS3	15
BP	GO:0002902	regulation of B cell apoptotic process	5/539	21/18800	0.000264355	0.0023578	0.0017898	CD74/LYN/MIF/PTEN/FOXP1	5
BP	GO:0033630	positive regulation of cell adhesion mediated by integrin	5/539	21/18800	0.000264355	0.0023578	0.0017898	CCL5/NCKAP1L/PTPN6/CCL21/CXCL13	5
BP	GO:0150105	protein localization to cell-cell junction	5/539	21/18800	0.000264355	0.0023578	0.0017898	PECAM1/TJP2/ZDHHC7/ARHGEF18/JAK1	5
BP	GO:0051480	regulation of cytosolic calcium ion concentration	23/539	356/18800	0.000264807	0.0023578	0.0017898	CCL3/CCR1/CCR2/CORO1A/CXCR4/CYBA/DIAPH1/FPR1/GNA13/LYN/P2RY8/PROK2/PTGER4/PTPN6/PTPRC/SWAP70/CCL19/CCL21/CCR7/CXCL13/JAK3/LCK/MS4A1	23
BP	GO:0002861	regulation of inflammatory response to antigenic stimulus	7/539	45/18800	0.000270012	0.00238377	0.00180952	FGR/GPX1/HCK/HLA-DRB1/HLA-E/LYN/CCR7	7
BP	GO:0002920	regulation of humoral immune response	7/539	45/18800	0.000270012	0.00238377	0.00180952	CD5L/IL1B/PTPN6/PTPRC/CCR7/CR2/CXCL13	7
BP	GO:0033003	regulation of mast cell activation	7/539	45/18800	0.000270012	0.00238377	0.00180952	CD300A/CD300LF/FGR/HMOX1/LYN/PTPN6/RAC2	7
BP	GO:0042088	T-helper 1 type immune response	7/539	45/18800	0.000270012	0.00238377	0.00180952	CCR2/HLA-DRB1/IL1B/TLR4/CCL19/JAK3/LEF1	7
BP	GO:0043383	negative T cell selection	4/539	12/18800	0.000275334	0.00241739	0.00183503	CD74/DOCK2/PTPRC/CCR7	4
BP	GO:0060907	positive regulation of macrophage cytokine production	4/539	12/18800	0.000275334	0.00241739	0.00183503	CD74/HLA-G/LAPTM5/TLR4	4
BP	GO:0017157	regulation of exocytosis	16/539	204/18800	0.00027556	0.00241739	0.00183503	CCR2/CD300A/FGR/HLA-F/HMOX1/ITGB2/LYN/NCKAP1L/RAB27A/RAB8A/RAB8B/RAC2/RAP1A/RAP1B/SDCBP/RAB5A	16
BP	GO:0045638	negative regulation of myeloid cell differentiation	10/539	91/18800	0.000276702	0.0024223	0.00183876	C1QC/CCL3/KLF13/LYN/MAFB/NFKBIA/PF4/TLR4/ZFP36/ZFP36L1	10
BP	GO:0097696	receptor signaling pathway via STAT	15/539	184/18800	0.000280139	0.00244725	0.0018577	CCL5/CCR2/CD300A/CRLF3/CSF1R/CSF2RB/HCLS1/IL10RA/LYN/PTPRC/STAT2/TGFB1/IL7R/JAK1/JAK3	15
BP	GO:0002437	inflammatory response to antigenic stimulus	9/539	75/18800	0.00028598	0.00249306	0.00189247	FCGR3A/FGR/GPX1/HCK/HLA-DRB1/HLA-E/LYN/NOTCH2/CCR7	9
BP	GO:0042063	gliogenesis	20/539	291/18800	0.000296784	0.00258183	0.00195986	BNIP3/C1QA/CCL3/CCR2/CSF1R/CXCR4/IFNGR1/IL1B/LYN/PTEN/S100A8/S100A9/TGFB1/TLR2/TLR4/TNFRSF1B/TSPO/VIM/LEF1/PRKCH	20
BP	GO:0042269	regulation of natural killer cell mediated cytotoxicity	7/539	46/18800	0.000310705	0.00269731	0.00204752	ARRB2/HLA-E/HLA-F/HLA-G/SERPINB9/HLA-A/HLA-B	7
BP	GO:0006911	phagocytosis, engulfment	12/539	128/18800	0.000316952	0.00274581	0.00208434	AIF1/BIN2/CD300A/CDC42/CLEC7A/ITGB2/NCKAP1L/RAB31/RAC2/RHOG/RHOH/TRBC1	12
BP	GO:0006874	cellular calcium ion homeostasis	27/539	456/18800	0.000327819	0.00283407	0.00215134	BNIP3/CCL14/CCL3/CCL5/CCR1/CCR2/CORO1A/CXCR4/CYBA/DIAPH1/FPR1/GNA13/LYN/P2RY8/PROK2/PTGER4/PTPN6/PTPRC/SWAP70/CCL19/CCL21/CCR7/CXCL13/JAK3/LCK/MS4A1/ATF4	27
BP	GO:0034250	positive regulation of cellular amide metabolic process	14/539	167/18800	0.000333277	0.00285867	0.00217001	CCL5/EIF2S3/IFNGR1/PICALM/RBM3/VIM/EEF2/EIF3D/PABPC1/RPS9/SP1/EIF3E/RPL5/RPS4X	14
BP	GO:0051896	regulation of protein kinase B signaling	15/539	187/18800	0.000333373	0.00285867	0.00217001	ARRB2/CCL3/GPX1/HCLS1/HLA-G/OSBPL8/PIK3CD/PTEN/PTK2/PTPRJ/TGFB1/BANK1/CCL19/CCL21/CCR7	15
BP	GO:0032928	regulation of superoxide anion generation	5/539	22/18800	0.000334094	0.00285867	0.00217001	CLEC7A/CYBA/ITGB2/TGFB1/TYROBP	5
BP	GO:0045061	thymic T cell selection	5/539	22/18800	0.000334094	0.00285867	0.00217001	CD74/DOCK2/PTPRC/CCR7/CD3D	5
BP	GO:0061081	positive regulation of myeloid leukocyte cytokine production involved in immune response	5/539	22/18800	0.000334094	0.00285867	0.00217001	CD74/HLA-G/LAPTM5/MIF/TLR4	5
BP	GO:0071375	cellular response to peptide hormone stimulus	20/539	294/18800	0.000338983	0.00289455	0.00219725	CCND3/CYBA/GRB2/IL1B/LEPROTL1/LYN/MAX/OSBPL8/PTK2/PTPRE/RAB31/RAB8A/RAB8B/SRSF5/UCP2/ZDHHC7/JAK1/JAK3/SP1/ZFP36L1	20
BP	GO:0071902	positive regulation of protein serine/threonine kinase activity	16/539	208/18800	0.00034266	0.00291997	0.00221654	AKAP13/CCND3/CCNY/CSF1R/DAZAP2/FGD2/IL1B/IQGAP1/MIF/PTPRC/RALB/STK4/TGFB1/TLR4/CCL19/RPS3	16
BP	GO:0043154	negative regulation of cysteine-type endopeptidase activity involved in apoptotic process	9/539	77/18800	0.000349225	0.00296984	0.0022544	ARRB2/CARD16/CD44/GPX1/SERPINB9/BIRC3/CD27/RAG1/TNFAIP8	9
BP	GO:0045646	regulation of erythrocyte differentiation	7/539	47/18800	0.000356174	0.00302276	0.00229457	KLF13/LYN/MAFB/NCKAP1L/ZFP36/ETS1/ZFP36L1	7
BP	GO:0032743	positive regulation of interleukin-2 production	6/539	34/18800	0.000366665	0.00309917	0.00235257	CCR2/CD86/CLEC7A/IL1B/PTPRC/RPS3	6
BP	GO:0033006	regulation of mast cell activation involved in immune response	6/539	34/18800	0.000366665	0.00309917	0.00235257	CD300A/FGR/HMOX1/LYN/PTPN6/RAC2	6
BP	GO:0002664	regulation of T cell tolerance induction	4/539	13/18800	0.000388717	0.00327229	0.00248398	HLA-G/LILRB2/TGFBR2/HLA-B	4
BP	GO:0042492	gamma-delta T cell differentiation	4/539	13/18800	0.000388717	0.00327229	0.00248398	NCKAP1L/PTPRC/LEF1/TCF7	4
BP	GO:0050731	positive regulation of peptidyl-tyrosine phosphorylation	15/539	190/18800	0.000395084	0.00331918	0.00251958	ARRB2/CCL5/CD44/CD74/CLEC7A/CSF1R/HCLS1/LYN/MIF/NCF1/PECAM1/PTPRC/PTPRJ/TGFB1/BANK1	15
BP	GO:0031623	receptor internalization	11/539	113/18800	0.000403958	0.0033869	0.00257099	ANKRD13A/ARRB2/CXCL8/FCER1G/GRB2/ITGB2/PICALM/RAB31/SDCBP/CLTC/RAB5A	11
BP	GO:0061028	establishment of endothelial barrier	7/539	48/18800	0.000406819	0.00340404	0.002584	IL1B/MSN/MYADM/PECAM1/RAP1A/RAP1B/TJP2	7
BP	GO:0010638	positive regulation of organelle organization	28/539	487/18800	0.000409778	0.00342193	0.00259758	ARPC2/BNIP3/CDC42/GRB2/GZMB/HCK/HCLS1/IL1B/LCP1/MSN/NCKAP1L/PFN1/PYCARD/RALB/SDCBP/SNX18/SWAP70/VASP/WAS/WASL/CCL21/CCR7/CNOT6L/EVL/RPS3/VPS35/ANAPC5/HNRNPA1	28
BP	GO:0034695	response to prostaglandin E	5/539	23/18800	0.000416907	0.00346757	0.00263222	GNG2/PTGER4/CCL19/CCL21/CCR7	5
BP	GO:0046641	positive regulation of alpha-beta T cell proliferation	5/539	23/18800	0.000416907	0.00346757	0.00263222	CCR2/HLA-E/PTPRC/TGFBR2/HLA-A	5
BP	GO:0032874	positive regulation of stress-activated MAPK cascade	12/539	132/18800	0.000420534	0.00349077	0.00264983	ARL6IP5/CDC42/CLEC7A/IL1B/NCF1/PYCARD/SDCBP/TLR4/CCL19/CCL21/CCR7/CD27	12
BP	GO:0032418	lysosome localization	9/539	79/18800	0.000423587	0.00350215	0.00265847	CD300A/FGR/HMOX1/LAMTOR1/LAT2/LYN/PIK3CD/RAC2/SNAP23	9
BP	GO:1990849	vacuolar localization	9/539	79/18800	0.000423587	0.00350215	0.00265847	CD300A/FGR/HMOX1/LAMTOR1/LAT2/LYN/PIK3CD/RAC2/SNAP23	9
BP	GO:0030316	osteoclast differentiation	10/539	96/18800	0.000427572	0.00351419	0.00266761	CCL3/CCR1/CSF1R/FOS/JUNB/MAFB/NOTCH2/TLR4/TYROBP/FOXP1	10
BP	GO:0046330	positive regulation of JNK cascade	10/539	96/18800	0.000427572	0.00351419	0.00266761	CDC42/IL1B/NCF1/PYCARD/SDCBP/TLR4/CCL19/CCL21/CCR7/CD27	10
BP	GO:1903321	negative regulation of protein modification by small protein conjugation or removal	10/539	96/18800	0.000427572	0.00351419	0.00266761	ARRB2/TNFAIP3/TSPO/RPS15/RPS3/RPL11/RPL37/RPL5/RPS20/RPS7	10
BP	GO:0051489	regulation of filopodium assembly	7/539	49/18800	0.000463056	0.00379833	0.0028833	CAPZB/CDC42/DOCK11/WASL/CCL21/CCR7/RAB5A	7
BP	GO:0002532	production of molecular mediator involved in inflammatory response	10/539	97/18800	0.000464739	0.00379916	0.00288393	ALOX5/CLEC7A/GPSM3/IL17RA/LYN/NCF1/PYCARD/SNAP23/TLR4/RPS19	10
BP	GO:0001885	endothelial cell development	8/539	64/18800	0.000467715	0.00379916	0.00288393	GPX1/IL1B/MSN/MYADM/PECAM1/RAP1A/RAP1B/TJP2	8
BP	GO:0009620	response to fungus	8/539	64/18800	0.000467715	0.00379916	0.00288393	CLEC4A/CLEC7A/COTL1/GNLY/IL17RA/S100A8/S100A9/TLR4	8
BP	GO:0014015	positive regulation of gliogenesis	8/539	64/18800	0.000467715	0.00379916	0.00288393	CXCR4/IL1B/LYN/TGFB1/TLR2/TNFRSF1B/TSPO/PRKCH	8
BP	GO:0060760	positive regulation of response to cytokine stimulus	8/539	64/18800	0.000467715	0.00379916	0.00288393	CASP1/CD300LF/CD74/CXCR4/LAPTM5/TLR2/TLR4/NLRC5	8
BP	GO:0007259	receptor signaling pathway via JAK-STAT	14/539	173/18800	0.000476839	0.00386573	0.00293447	CCL5/CCR2/CD300A/CRLF3/CSF1R/CSF2RB/HCLS1/IL10RA/LYN/PTPRC/STAT2/IL7R/JAK1/JAK3	14
BP	GO:0055074	calcium ion homeostasis	27/539	468/18800	0.00049044	0.00396828	0.00301231	BNIP3/CCL14/CCL3/CCL5/CCR1/CCR2/CORO1A/CXCR4/CYBA/DIAPH1/FPR1/GNA13/LYN/P2RY8/PROK2/PTGER4/PTPN6/PTPRC/SWAP70/CCL19/CCL21/CCR7/CXCL13/JAK3/LCK/MS4A1/ATF4	27
BP	GO:0006446	regulation of translational initiation	9/539	81/18800	0.000510508	0.00412265	0.00312949	CCL5/PPP1CA/BANK1/ATF4/EIF1/EIF4B/EIF3E/EIF3H/RPL13A	9
BP	GO:0002755	MyD88-dependent toll-like receptor signaling pathway	5/539	24/18800	0.000514303	0.00413726	0.00314058	CD300A/CD300LF/TLR2/TLR4/TLR8	5
BP	GO:1904996	positive regulation of leukocyte adhesion to vascular endothelial cell	5/539	24/18800	0.000514303	0.00413726	0.00314058	ALOX5/CCR2/ITGA4/ITGB2/ETS1	5
BP	GO:0002715	regulation of natural killer cell mediated immunity	7/539	50/18800	0.000525322	0.00420965	0.00319553	ARRB2/HLA-E/HLA-F/HLA-G/SERPINB9/HLA-A/HLA-B	7
BP	GO:0052372	modulation by symbiont of entry into host	7/539	50/18800	0.000525322	0.00420965	0.00319553	CD74/CXCL8/FCN1/HLA-DRB1/IFITM2/TRIM22/IFITM1	7
BP	GO:0002475	antigen processing and presentation via MHC class Ib	4/539	14/18800	0.000531917	0.00423805	0.00321709	HLA-E/HLA-F/HLA-G/CD1E	4
BP	GO:0033004	negative regulation of mast cell activation	4/539	14/18800	0.000531917	0.00423805	0.00321709	CD300A/CD300LF/HMOX1/PTPN6	4
BP	GO:0045059	positive thymic T cell selection	4/539	14/18800	0.000531917	0.00423805	0.00321709	CD74/DOCK2/PTPRC/CD3D	4
BP	GO:0002377	immunoglobulin production	16/539	218/18800	0.000575033	0.00457283	0.00347122	CD86/HLA-DMA/HLA-DMB/HLA-DPA1/HLA-DPB1/HLA-DQA1/HLA-DQB1/HLA-DRA/HLA-DRB1/HLA-E/PTPRC/SAMHD1/SWAP70/TGFB1/TNFSF13/PHB2	16
BP	GO:0046847	filopodium assembly	8/539	66/18800	0.000577352	0.00458252	0.00347858	CAPZB/CDC42/DOCK11/FGD2/WASL/CCL21/CCR7/RAB5A	8
BP	GO:0019083	viral transcription	7/539	51/18800	0.000594072	0.00469734	0.00356573	CCL3/CCL4/CCL5/MDFIC/ZFP36/LEF1/SP1	7
BP	GO:0043277	apoptotic cell clearance	7/539	51/18800	0.000594072	0.00469734	0.00356573	CCR2/CD300LF/FCN1/RAC2/RHOG/TYROBP/RHOH	7
BP	GO:0031579	membrane raft organization	5/539	25/18800	0.000627854	0.00494568	0.00375426	DOCK2/MYADM/PTPRC/CD2/RFTN1	5
BP	GO:0060396	growth hormone receptor signaling pathway	5/539	25/18800	0.000627854	0.00494568	0.00375426	LEPROTL1/LYN/PTK2/JAK1/JAK3	5
BP	GO:0008630	intrinsic apoptotic signaling pathway in response to DNA damage	10/539	101/18800	0.00064129	0.00504199	0.00382736	CD44/CD74/CRIP1/HMOX1/MCL1/MIF/PYCARD/SHISA5/TNFRSF1B/RPS3	10
BP	GO:0043434	response to peptide hormone	24/539	404/18800	0.000660373	0.00518225	0.00393383	CCND3/CYBA/CYBB/GRB2/IL1B/LEPROTL1/LYN/MAX/OSBPL8/PTK2/PTPRE/RAB31/RAB8A/RAB8B/SRSF5/STAT2/TLR2/UCP2/ZDHHC7/BTG1/JAK1/JAK3/SP1/ZFP36L1	24
BP	GO:0002686	negative regulation of leukocyte migration	7/539	52/18800	0.000669777	0.00524224	0.00397937	CD300A/DUSP1/HMOX1/MIF/PTGER4/WASL/CCL21	7
BP	GO:1903900	regulation of viral life cycle	12/539	139/18800	0.000670534	0.00524224	0.00397937	CCL5/CD74/CXCL8/FCN1/HLA-DRB1/IFITM2/TRIM22/ADAR/ISG20/ZC3HAV1/IFITM1/PABPC1	12
BP	GO:0045622	regulation of T-helper cell differentiation	6/539	38/18800	0.000683116	0.00533061	0.00404645	CD86/HLA-DRA/HLA-DRB1/NFKBIZ/CCL19/JAK3	6
BP	GO:1902106	negative regulation of leukocyte differentiation	10/539	102/18800	0.000693152	0.00539881	0.00409823	C1QC/CCL3/CD74/FGL2/HLA-G/LYN/MAFB/RUNX3/TLR4/JAK3	10
BP	GO:0002517	T cell tolerance induction	4/539	15/18800	0.000708982	0.00548113	0.00416071	HLA-G/LILRB2/TGFBR2/HLA-B	4
BP	GO:0002679	respiratory burst involved in defense response	4/539	15/18800	0.000708982	0.00548113	0.00416071	HCK/NCF1/PIK3CD/RPS19	4
BP	GO:0030852	regulation of granulocyte differentiation	4/539	15/18800	0.000708982	0.00548113	0.00416071	C1QC/EVI2B/HCLS1/LEF1	4
BP	GO:1900153	positive regulation of nuclear-transcribed mRNA catabolic process, deadenylation-dependent decay	4/539	15/18800	0.000708982	0.00548113	0.00416071	ZFP36/ZFP36L2/PABPC1/ZFP36L1	4
BP	GO:0009612	response to mechanical stimulus	15/539	201/18800	0.000712317	0.00548655	0.00416483	BNIP3/CASP1/CXCR4/CYBA/FOS/IL1B/MAP3K1/MBD2/NFKBIA/PTGER4/PTK2/TGFBR2/TLR4/TLR8/TXNIP	15
BP	GO:0070302	regulation of stress-activated protein kinase signaling cascade	15/539	201/18800	0.000712317	0.00548655	0.00416483	ARL6IP5/CDC42/CLEC7A/DUSP1/IL1B/LYN/MDFIC/NCF1/PYCARD/SDCBP/TLR4/CCL19/CCL21/CCR7/CD27	15
BP	GO:0051209	release of sequestered calcium ion into cytosol	11/539	121/18800	0.000722826	0.00555723	0.00421848	CCL3/CORO1A/CYBA/DIAPH1/LYN/PTPN6/PTPRC/CCL19/CCL21/CCR7/LCK	11
BP	GO:2000117	negative regulation of cysteine-type endopeptidase activity	9/539	85/18800	0.000728377	0.00558959	0.00424304	ARRB2/CARD16/CD44/GPX1/SERPINB9/BIRC3/CD27/RAG1/TNFAIP8	9
BP	GO:0050832	defense response to fungus	7/539	53/18800	0.000752928	0.00576737	0.004378	CLEC4A/CLEC7A/COTL1/GNLY/IL17RA/S100A8/S100A9	7
BP	GO:0001783	B cell apoptotic process	5/539	26/18800	0.000759189	0.00577288	0.00438218	CD74/LYN/MIF/PTEN/FOXP1	5
BP	GO:0031664	regulation of lipopolysaccharide-mediated signaling pathway	5/539	26/18800	0.000759189	0.00577288	0.00438218	CARD16/LILRA2/LY86/MIF/TNFAIP3	5
BP	GO:0042832	defense response to protozoan	5/539	26/18800	0.000759189	0.00577288	0.00438218	CLEC7A/IRF8/LYST/NKG7/PF4	5
BP	GO:0071378	cellular response to growth hormone stimulus	5/539	26/18800	0.000759189	0.00577288	0.00438218	LEPROTL1/LYN/PTK2/JAK1/JAK3	5
BP	GO:0051283	negative regulation of sequestering of calcium ion	11/539	122/18800	0.000774397	0.00587379	0.00445878	CCL3/CORO1A/CYBA/DIAPH1/LYN/PTPN6/PTPRC/CCL19/CCL21/CCR7/LCK	11
BP	GO:1903320	regulation of protein modification by small protein conjugation or removal	17/539	246/18800	0.000775278	0.00587379	0.00445878	ARRB2/LAPTM5/PELI1/PTEN/RASSF5/TNFAIP3/TSPO/BIRC3/RPS15/RPS3/HUWE1/RPL11/RPL37/RPL5/RPS2/RPS20/RPS7	17
BP	GO:1904994	regulation of leukocyte adhesion to vascular endothelial cell	6/539	39/18800	0.000788017	0.00595381	0.00451952	ALOX5/CCR2/ITGA4/ITGB2/CCL21/ETS1	6
BP	GO:0002064	epithelial cell development	15/539	203/18800	0.000788698	0.00595381	0.00451952	CXCR4/GPX1/IL1B/IQGAP1/MSN/MYADM/NOTCH2/PECAM1/RAP1A/RAP1B/RILPL2/TJP2/VIM/BCL11B/ATF4	15
BP	GO:0050830	defense response to Gram-positive bacterium	10/539	104/18800	0.000807276	0.00608304	0.00461761	FGR/HLA-E/LYZ/MPEG1/PYCARD/RNASE6/TLR2/IL7R/HLA-A/RPL39	10
BP	GO:0002562	somatic diversification of immune receptors via germline recombination within a single locus	8/539	70/18800	0.000858828	0.00643657	0.00488598	PTPRC/SWAP70/TGFB1/TNFSF13/BCL11B/LEF1/RAG1/TCF7	8
BP	GO:0016444	somatic cell DNA recombination	8/539	70/18800	0.000858828	0.00643657	0.00488598	PTPRC/SWAP70/TGFB1/TNFSF13/BCL11B/LEF1/RAG1/TCF7	8
BP	GO:0071260	cellular response to mechanical stimulus	8/539	70/18800	0.000858828	0.00643657	0.00488598	BNIP3/CASP1/CYBA/IL1B/MAP3K1/PTGER4/TLR4/TLR8	8
BP	GO:0019058	viral life cycle	20/539	317/18800	0.000875821	0.00655215	0.00497372	CCL5/CD74/CD86/CDC42/CXCL8/CXCR4/FCN1/HLA-DRB1/IFITM2/SELPLG/TRIM22/ADAR/CR2/DDX6/ISG20/ZC3HAV1/IFITM1/PABPC1/RAB5A/RPSA	20
BP	GO:0051282	regulation of sequestering of calcium ion	11/539	124/18800	0.000886722	0.00662181	0.0050266	CCL3/CORO1A/CYBA/DIAPH1/LYN/PTPN6/PTPRC/CCL19/CCL21/CCR7/LCK	11
BP	GO:0046633	alpha-beta T cell proliferation	6/539	40/18800	0.000904925	0.00673521	0.00511268	CCR2/DOCK2/HLA-E/PTPRC/TGFBR2/HLA-A	6
BP	GO:0001562	response to protozoan	5/539	27/18800	0.000909988	0.00673521	0.00511268	CLEC7A/IRF8/LYST/NKG7/PF4	5
BP	GO:0002220	innate immune response activating cell surface receptor signaling pathway	5/539	27/18800	0.000909988	0.00673521	0.00511268	CLEC7A/FCN1/LILRA2/LYN/TYROBP	5
BP	GO:0002710	negative regulation of T cell mediated immunity	5/539	27/18800	0.000909988	0.00673521	0.00511268	HLA-F/HLA-G/NCKAP1L/PTPRC/IL7R	5
BP	GO:0036037	CD8-positive, alpha-beta T cell activation	5/539	27/18800	0.000909988	0.00673521	0.00511268	CLEC4A/HLA-E/NCKAP1L/RUNX3/HLA-A	5
BP	GO:0010820	positive regulation of T cell chemotaxis	4/539	16/18800	0.000924009	0.00682685	0.00518224	CCL5/CCR2/CCL21/CXCL13	4
BP	GO:1903707	negative regulation of hemopoiesis	10/539	106/18800	0.000936414	0.00690626	0.00524252	C1QC/CCL3/CD74/FGL2/HLA-G/LYN/MAFB/RUNX3/TLR4/JAK3	10
BP	GO:0006414	translational elongation	7/539	55/18800	0.000943619	0.00693808	0.00526668	EEF1G/EEF2/EEF1A1/EEF1B2/EEF1D/RPLP1/RPLP2	7
BP	GO:0030032	lamellipodium assembly	8/539	71/18800	0.000944059	0.00693808	0.00526668	ACTR2/ACTR3/ARHGEF6/ARPC2/CAPZB/CDC42/RAC2/WAS	8
BP	GO:0033209	tumor necrosis factor-mediated signaling pathway	10/539	107/18800	0.00100706	0.0073881	0.00560828	CARD16/CASP1/LAPTM5/NFKBIA/PYCARD/TMSB4X/TNFAIP3/TNFRSF1B/TNFSF13B/BIRC3	10
BP	GO:0034122	negative regulation of toll-like receptor signaling pathway	6/539	41/18800	0.00103474	0.0075732	0.0057488	ARRB2/CD300A/CD300LF/LILRA2/LYN/TNFAIP3	6
BP	GO:0006801	superoxide metabolic process	8/539	72/18800	0.00103593	0.0075732	0.0057488	CLEC7A/CYBA/CYBB/ITGB2/NCF1/NCF2/TGFB1/TYROBP	8
BP	GO:0031529	ruffle organization	7/539	56/18800	0.00105223	0.00766542	0.0058188	AIF1/CSF1R/PFN1/RHOG/CCL21/CCR7/EVL	7
BP	GO:0043903	regulation of biological process involved in symbiotic interaction	7/539	56/18800	0.00105223	0.00766542	0.0058188	CD74/CXCL8/FCN1/HLA-DRB1/IFITM2/TRIM22/IFITM1	7
BP	GO:2001233	regulation of apoptotic signaling pathway	22/539	370/18800	0.00107845	0.00784275	0.00595341	ARRB2/CD44/CD74/GPX1/HMOX1/IL1B/MCL1/MIF/PF4/PPP1CA/PTEN/PTPRC/PYCARD/S100A8/S100A9/STK4/TNFAIP3/LCK/TMC8/RPS3/SLC25A6/RPS7	22
BP	GO:0010592	positive regulation of lamellipodium assembly	5/539	28/18800	0.00108198	0.00785471	0.00596249	ACTR2/ACTR3/ARPC2/CDC42/RAC2	5
BP	GO:0007265	Ras protein signal transduction	21/539	347/18800	0.00111463	0.00807768	0.00613175	AIF1/AKAP13/ARHGDIB/CDC42/CDC42SE1/CDC42SE2/GNA13/GRB2/NOTCH2/P2RY8/RAC2/RALB/RAP1A/RAP1B/RAP2B/RHOG/SDCBP/WAS/ARHGEF18/RAPGEF6/RHOH	21
BP	GO:0045123	cellular extravasation	8/539	73/18800	0.00113481	0.00820966	0.00623193	CCR2/ITGA4/PECAM1/PIK3CD/PTGER4/SELL/SELPLG/CCL21	8
BP	GO:0051208	sequestering of calcium ion	11/539	128/18800	0.00115201	0.0083196	0.00631539	CCL3/CORO1A/CYBA/DIAPH1/LYN/PTPN6/PTPRC/CCL19/CCL21/CCR7/LCK	11
BP	GO:0010819	regulation of T cell chemotaxis	4/539	17/18800	0.00118112	0.00845658	0.00641936	CCL5/CCR2/CCL21/CXCL13	4
BP	GO:0016045	detection of bacterium	4/539	17/18800	0.00118112	0.00845658	0.00641936	HLA-DRB1/TLR2/HLA-A/HLA-B	4
BP	GO:0034134	toll-like receptor 2 signaling pathway	4/539	17/18800	0.00118112	0.00845658	0.00641936	CYBA/LYN/TLR2/TNFAIP3	4
BP	GO:0051770	positive regulation of nitric-oxide synthase biosynthetic process	4/539	17/18800	0.00118112	0.00845658	0.00641936	NAMPT/TLR2/TLR4/JAK3	4
BP	GO:0060252	positive regulation of glial cell proliferation	4/539	17/18800	0.00118112	0.00845658	0.00641936	IL1B/LYN/TSPO/PRKCH	4
BP	GO:0001773	myeloid dendritic cell activation	5/539	29/18800	0.00127693	0.00911121	0.00691629	DOCK2/NOTCH2/PYCARD/TGFBR2/CD2	5
BP	GO:0051491	positive regulation of filopodium assembly	5/539	29/18800	0.00127693	0.00911121	0.00691629	CDC42/DOCK11/WASL/CCL21/CCR7	5
BP	GO:0030168	platelet activation	11/539	130/18800	0.00130733	0.00931221	0.00706887	CLIC1/FCER1G/FERMT3/GNA13/LYN/PF4/PTPN6/RAP2B/TLR4/DGKA/LCK	11
BP	GO:0071347	cellular response to interleukin-1	10/539	111/18800	0.00133469	0.00948971	0.00720361	CCL14/CCL3/CCL4/CCL5/CXCL8/IL1B/KLF2/PYCARD/CCL19/CCL21	10
BP	GO:0046596	regulation of viral entry into host cell	6/539	43/18800	0.0013368	0.00948971	0.00720361	CD74/FCN1/HLA-DRB1/IFITM2/TRIM22/IFITM1	6
BP	GO:0070997	neuron death	21/539	353/18800	0.00137867	0.00977029	0.0074166	ARL6IP5/ARRB2/BNIP3/C1QA/CCL3/CCL5/CDC42/CORO1A/FOS/GPX1/HLA-F/HMOX1/ITGB2/MAX/MCL1/PICALM/TLR4/TNFRSF1B/TYROBP/ATF4/VPS35	21
BP	GO:0050871	positive regulation of B cell activation	12/539	152/18800	0.00146536	0.010367	0.00786952	CD74/MIF/NCKAP1L/PELI1/PTPRC/SH3KBP1/TGFB1/TLR4/TNFSF13/TNFSF13B/CD27/TRBC1	12
BP	GO:0019081	viral translation	4/539	18/18800	0.00148443	0.010396	0.0078916	EIF3D/EIF3F/EIF3G/EIF3L	4
BP	GO:0030889	negative regulation of B cell proliferation	4/539	18/18800	0.00148443	0.010396	0.0078916	CD300A/LYN/MNDA/TYROBP	4
BP	GO:0033151	V(D)J recombination	4/539	18/18800	0.00148443	0.010396	0.0078916	BCL11B/LEF1/RAG1/TCF7	4
BP	GO:0060263	regulation of respiratory burst	4/539	18/18800	0.00148443	0.010396	0.0078916	CLEC7A/NCF1/RAC2/RPS19	4
BP	GO:0072567	chemokine (C-X-C motif) ligand 2 production	4/539	18/18800	0.00148443	0.010396	0.0078916	CD74/MIF/TLR4/FOXP1	4
BP	GO:2000341	regulation of chemokine (C-X-C motif) ligand 2 production	4/539	18/18800	0.00148443	0.010396	0.0078916	CD74/MIF/TLR4/FOXP1	4
BP	GO:0010639	negative regulation of organelle organization	21/539	356/18800	0.00152963	0.0106946	0.00811822	ARRB2/BNIP3/CAPZA2/CAPZB/CORO1A/DUSP1/GDI2/GMFG/GPX1/LILRB2/MYADM/PFN1/SWAP70/TMSB4X/TSPO/WAS/ARHGEF18/ATXN7/SLC25A6/HNRNPA1/HUWE1	21
BP	GO:0044409	entry into host	12/539	153/18800	0.0015498	0.0107993	0.00819774	CD74/CD86/CXCL8/CXCR4/FCN1/HLA-DRB1/IFITM2/SELPLG/TRIM22/CR2/IFITM1/RPSA	12
BP	GO:2001236	regulation of extrinsic apoptotic signaling pathway	12/539	153/18800	0.0015498	0.0107993	0.00819774	GPX1/HMOX1/IL1B/MCL1/PF4/PPP1CA/PTEN/PTPRC/PYCARD/STK4/TNFAIP3/TMC8	12
BP	GO:0071496	cellular response to external stimulus	19/539	309/18800	0.0015722	0.0109191	0.00828868	AIF1/BNIP3/CASP1/CYBA/FOS/HMOX1/IL1B/ITGA4/LYN/MAP3K1/MAX/PTGER4/PTPRC/RALB/TLR4/TLR8/UCP2/ATF4/HNRNPA1	19
BP	GO:0003158	endothelium development	11/539	133/18800	0.00157223	0.0109191	0.00828868	CXCR4/GPX1/IL1B/MSN/MYADM/PECAM1/RAP1A/RAP1B/TJP2/BTG1/FOXP1	11
BP	GO:0043407	negative regulation of MAP kinase activity	7/539	60/18800	0.00158828	0.0110122	0.00835937	CD300A/DUSP1/IL1B/LYN/PTPN6/PTPRJ/RGS2	7
BP	GO:0010001	glial cell differentiation	15/539	218/18800	0.00161495	0.0111786	0.00848562	BNIP3/C1QA/CXCR4/IFNGR1/IL1B/LYN/PTEN/S100A8/S100A9/TGFB1/TLR2/TLR4/TNFRSF1B/VIM/LEF1	15
BP	GO:0007254	JNK cascade	13/539	175/18800	0.00164498	0.0113675	0.00862907	ARHGEF6/CDC42/IL1B/MDFIC/NCF1/PTGER4/PYCARD/SDCBP/TLR4/CCL19/CCL21/CCR7/CD27	13
BP	GO:2001235	positive regulation of apoptotic signaling pathway	11/539	134/18800	0.00166971	0.0115193	0.00874429	MCL1/PPP1CA/PTEN/PTPRC/PYCARD/S100A8/S100A9/STK4/LCK/RPS3/RPS7	11
BP	GO:0051651	maintenance of location in cell	15/539	219/18800	0.00168926	0.0116349	0.00883205	CCL3/CORO1A/CYBA/DIAPH1/LYN/PTPN6/PTPRC/S100A8/S100A9/TMSB4X/TSPO/CCL19/CCL21/CCR7/LCK	15
BP	GO:0002862	negative regulation of inflammatory response to antigenic stimulus	5/539	31/18800	0.00174292	0.0119349	0.00905975	FGR/GPX1/HCK/HLA-DRB1/LYN	5
BP	GO:0034694	response to prostaglandin	5/539	31/18800	0.00174292	0.0119349	0.00905975	GNG2/PTGER4/CCL19/CCL21/CCR7	5
BP	GO:0045577	regulation of B cell differentiation	5/539	31/18800	0.00174292	0.0119349	0.00905975	NCKAP1L/PTPN6/ZFP36L2/CD27/ZFP36L1	5
BP	GO:0021782	glial cell development	10/539	115/18800	0.00174427	0.0119349	0.00905975	C1QA/IFNGR1/IL1B/LYN/PTEN/S100A8/S100A9/TLR2/TLR4/VIM	10
BP	GO:0032872	regulation of stress-activated MAPK cascade	14/539	198/18800	0.00176979	0.0120897	0.00917726	ARL6IP5/CDC42/CLEC7A/DUSP1/IL1B/MDFIC/NCF1/PYCARD/SDCBP/TLR4/CCL19/CCL21/CCR7/CD27	14
BP	GO:0002283	neutrophil activation involved in immune response	4/539	19/18800	0.00183804	0.0124336	0.00943834	FCER1G/ITGB2/LILRA2/TYROBP	4
BP	GO:0032695	negative regulation of interleukin-12 production	4/539	19/18800	0.00183804	0.0124336	0.00943834	ARRB2/TLR8/CCR7/JAK3	4
BP	GO:0045947	negative regulation of translational initiation	4/539	19/18800	0.00183804	0.0124336	0.00943834	BANK1/ATF4/EIF3E/RPL13A	4
BP	GO:0048245	eosinophil chemotaxis	4/539	19/18800	0.00183804	0.0124336	0.00943834	CCL3/CCL4/CCL5/CCL21	4
BP	GO:0071800	podosome assembly	4/539	19/18800	0.00183804	0.0124336	0.00943834	BIN2/HCK/LCP1/MSN	4
BP	GO:2001185	regulation of CD8-positive, alpha-beta T cell activation	4/539	19/18800	0.00183804	0.0124336	0.00943834	HLA-E/NCKAP1L/RUNX3/HLA-A	4
BP	GO:0097191	extrinsic apoptotic signaling pathway	15/539	221/18800	0.00184647	0.0124704	0.00946623	GPX1/HMOX1/IL1B/MCL1/PF4/PPP1CA/PTEN/PTPRC/PYCARD/STK4/TGFB1/TNFAIP3/TNFRSF1B/CD27/TMC8	15
BP	GO:0031640	killing of cells of another organism	6/539	46/18800	0.00191057	0.0128824	0.00977902	CLEC7A/GNLY/LYZ/PRF1/RPL30/RPS19	6
BP	GO:0045446	endothelial cell differentiation	10/539	117/18800	0.00198418	0.0133572	0.0101394	CXCR4/GPX1/IL1B/MSN/MYADM/PECAM1/RAP1A/RAP1B/TJP2/BTG1	10
BP	GO:0043304	regulation of mast cell degranulation	5/539	32/18800	0.00201766	0.0135606	0.0102938	CD300A/FGR/HMOX1/LYN/RAC2	5
BP	GO:0032613	interleukin-10 production	7/539	63/18800	0.00211396	0.0141622	0.0107505	CLEC7A/HLA-DRB1/PYCARD/TLR2/TLR4/TYROBP/JAK3	7
BP	GO:0032653	regulation of interleukin-10 production	7/539	63/18800	0.00211396	0.0141622	0.0107505	CLEC7A/HLA-DRB1/PYCARD/TLR2/TLR4/TYROBP/JAK3	7
BP	GO:0097193	intrinsic apoptotic signaling pathway	18/539	295/18800	0.00224486	0.0149029	0.0113128	ARL6IP5/BNIP3/CD44/CD74/CRIP1/GPX1/HMOX1/MCL1/MIF/PYCARD/S100A8/S100A9/SHISA5/TNFRSF1B/LCK/ATF4/RPS3/RPS7	18
BP	GO:0002643	regulation of tolerance induction	4/539	20/18800	0.00224599	0.0149029	0.0113128	HLA-G/LILRB2/TGFBR2/HLA-B	4
BP	GO:0045591	positive regulation of regulatory T cell differentiation	4/539	20/18800	0.00224599	0.0149029	0.0113128	HLA-DRA/HLA-DRB1/HLA-G/LILRB2	4
BP	GO:0045655	regulation of monocyte differentiation	4/539	20/18800	0.00224599	0.0149029	0.0113128	CD74/HLA-DRB1/FOXP1/ZFP36L1	4
BP	GO:0060339	negative regulation of type I interferon-mediated signaling pathway	4/539	20/18800	0.00224599	0.0149029	0.0113128	SAMHD1/STAT2/ADAR/NLRC5	4
BP	GO:0090026	positive regulation of monocyte chemotaxis	4/539	20/18800	0.00224599	0.0149029	0.0113128	AIF1/CCL5/CCR1/CCR2	4
BP	GO:0071774	response to fibroblast growth factor	10/539	119/18800	0.00225003	0.014906	0.0113151	CCL5/CD44/CXCL8/IER2/IQGAP1/SULF2/ZFP36/ZFP36L2/CXCL13/ZFP36L1	10
BP	GO:0045670	regulation of osteoclast differentiation	7/539	64/18800	0.00231613	0.0152661	0.0115885	CCL3/CCR1/FOS/MAFB/NOTCH2/TLR4/TYROBP	7
BP	GO:0032633	interleukin-4 production	5/539	33/18800	0.00232271	0.0152661	0.0115885	CD86/FCER1G/HLA-DRB1/HLA-E/LEF1	5
BP	GO:0032673	regulation of interleukin-4 production	5/539	33/18800	0.00232271	0.0152661	0.0115885	CD86/FCER1G/HLA-DRB1/HLA-E/LEF1	5
BP	GO:0050858	negative regulation of antigen receptor-mediated signaling pathway	5/539	33/18800	0.00232271	0.0152661	0.0115885	CD300A/ELF1/LAPTM5/PTPN6/PTPRJ	5
BP	GO:0050901	leukocyte tethering or rolling	5/539	33/18800	0.00232271	0.0152661	0.0115885	CCR2/ITGA4/SELL/SELPLG/CCL21	5
BP	GO:0050728	negative regulation of inflammatory response	13/539	182/18800	0.00232877	0.0152819	0.0116004	ALOX5/FGR/GPX1/HCK/HLA-DRB1/LYN/PTGER4/PTPRC/TNFAIP3/TNFRSF1B/ZFP36/VPS35/RPS19	13
BP	GO:0007599	hemostasis	15/539	227/18800	0.00239301	0.0156296	0.0118644	CLIC1/F13A1/FCER1G/FERMT3/FLI1/GNA13/LYN/PF4/PTPN6/RAB27A/RAP2B/TLR4/WAS/DGKA/LCK	15
BP	GO:0045765	regulation of angiogenesis	20/539	345/18800	0.00239794	0.0156296	0.0118644	ALOX5/CCR2/CXCL8/CXCR4/CYBB/ERAP1/HLA-G/HMOX1/IL1B/KLF2/PF4/PIK3CD/RNH1/TGFBR2/TNFAIP3/BTG1/CXCL13/ETS1/JAK1/SP1	20
BP	GO:0002291	T cell activation via T cell receptor contact with antigen bound to MHC molecule on antigen presenting cell	3/539	10/18800	0.00241928	0.0156296	0.0118644	APBB1IP/FGL2/HLA-DMB	3
BP	GO:0033007	negative regulation of mast cell activation involved in immune response	3/539	10/18800	0.00241928	0.0156296	0.0118644	CD300A/HMOX1/PTPN6	3
BP	GO:0043653	mitochondrial fragmentation involved in apoptotic process	3/539	10/18800	0.00241928	0.0156296	0.0118644	ATG3/BNIP3/VPS35	3
BP	GO:0045657	positive regulation of monocyte differentiation	3/539	10/18800	0.00241928	0.0156296	0.0118644	CD74/HLA-DRB1/ZFP36L1	3
BP	GO:0060368	regulation of Fc receptor mediated stimulatory signaling pathway	3/539	10/18800	0.00241928	0.0156296	0.0118644	LYN/PTPRC/PTPRJ	3
BP	GO:0060397	growth hormone receptor signaling pathway via JAK-STAT	3/539	10/18800	0.00241928	0.0156296	0.0118644	LYN/JAK1/JAK3	3
BP	GO:0070391	response to lipoteichoic acid	3/539	10/18800	0.00241928	0.0156296	0.0118644	CD14/TLR2/TLR4	3
BP	GO:0071223	cellular response to lipoteichoic acid	3/539	10/18800	0.00241928	0.0156296	0.0118644	CD14/TLR2/TLR4	3
BP	GO:0045727	positive regulation of translation	11/539	141/18800	0.00249911	0.0160706	0.0121992	CCL5/EIF2S3/RBM3/VIM/EEF2/EIF3D/PABPC1/RPS9/EIF3E/RPL5/RPS4X	11
BP	GO:0046328	regulation of JNK cascade	11/539	141/18800	0.00249911	0.0160706	0.0121992	CDC42/IL1B/MDFIC/NCF1/PYCARD/SDCBP/TLR4/CCL19/CCL21/CCR7/CD27	11
BP	GO:0070555	response to interleukin-1	11/539	141/18800	0.00249911	0.0160706	0.0121992	CCL14/CCL3/CCL4/CCL5/CXCL8/CYBA/IL1B/KLF2/PYCARD/CCL19/CCL21	11
BP	GO:0045058	T cell selection	6/539	49/18800	0.00265359	0.0170115	0.0129134	CD74/DOCK2/PTPRC/BCL11B/CCR7/CD3D	6
BP	GO:1904894	positive regulation of receptor signaling pathway via STAT	6/539	49/18800	0.00265359	0.0170115	0.0129134	CCL5/CD300A/CRLF3/IL10RA/TGFB1/IL7R	6
BP	GO:0090322	regulation of superoxide metabolic process	5/539	34/18800	0.00265996	0.0170262	0.0129245	CLEC7A/CYBA/ITGB2/TGFB1/TYROBP	5
BP	GO:0071901	negative regulation of protein serine/threonine kinase activity	10/539	122/18800	0.00270177	0.0172549	0.0130982	CD300A/DUSP1/IL1B/LYN/PTEN/PTPN6/PTPRJ/PYCARD/RGS2/TNFAIP3	10
BP	GO:0045056	transcytosis	4/539	21/18800	0.00271226	0.0172549	0.0130982	PICALM/CLTC/RAB5A/VPS35	4
BP	GO:0051767	nitric-oxide synthase biosynthetic process	4/539	21/18800	0.00271226	0.0172549	0.0130982	NAMPT/TLR2/TLR4/JAK3	4
BP	GO:0051769	regulation of nitric-oxide synthase biosynthetic process	4/539	21/18800	0.00271226	0.0172549	0.0130982	NAMPT/TLR2/TLR4/JAK3	4
BP	GO:1903531	negative regulation of secretion by cell	11/539	143/18800	0.0027891	0.0177167	0.0134487	CCR2/CD300A/HLA-F/HMOX1/IL1B/NCKAP1L/RAB11FIP1/RAP1A/RAP1B/TNFRSF1B/UCP2	11
BP	GO:1901796	regulation of signal transduction by p53 class mediator	9/539	103/18800	0.00282453	0.0179145	0.0135988	CD44/CD74/MIF/RPS15/RPL11/RPL37/RPL5/RPS20/RPS7	9
BP	GO:1901342	regulation of vasculature development	20/539	351/18800	0.00292039	0.0184943	0.014039	ALOX5/CCR2/CXCL8/CXCR4/CYBB/ERAP1/HLA-G/HMOX1/IL1B/KLF2/PF4/PIK3CD/RNH1/TGFBR2/TNFAIP3/BTG1/CXCL13/ETS1/JAK1/SP1	20
BP	GO:1902041	regulation of extrinsic apoptotic signaling pathway via death domain receptors	6/539	50/18800	0.00294381	0.0186143	0.0141301	GPX1/HMOX1/PTEN/STK4/TNFAIP3/TMC8	6
BP	GO:0098751	bone cell development	5/539	35/18800	0.0030313	0.0191385	0.014528	FLI1/NOTCH2/PTPN6/TYROBP/FOXP1	5
BP	GO:0051048	negative regulation of secretion	12/539	167/18800	0.00321641	0.0202271	0.0153543	CCR2/CD300A/CD74/HLA-F/HMOX1/IL1B/NCKAP1L/RAB11FIP1/RAP1A/RAP1B/TNFRSF1B/UCP2	12
BP	GO:0050765	negative regulation of phagocytosis	4/539	22/18800	0.00324074	0.0202271	0.0153543	ATG3/CD300A/CD300LF/TLR2	4
BP	GO:0002312	B cell activation involved in immune response	8/539	86/18800	0.00324344	0.0202271	0.0153543	DOCK11/IRF8/NOTCH2/PTPRC/SWAP70/TGFB1/TLR4/TNFSF13	8
BP	GO:0001731	formation of translation preinitiation complex	3/539	11/18800	0.00325608	0.0202271	0.0153543	EIF2S3/EIF4B/RPL13A	3
BP	GO:0002551	mast cell chemotaxis	3/539	11/18800	0.00325608	0.0202271	0.0153543	PIK3CD/RAC2/SWAP70	3
BP	GO:0002765	immune response-inhibiting signal transduction	3/539	11/18800	0.00325608	0.0202271	0.0153543	HLA-G/LILRB2/LYN	3
BP	GO:0071394	cellular response to testosterone stimulus	3/539	11/18800	0.00325608	0.0202271	0.0153543	MSN/NCOA4/RWDD1	3
BP	GO:0098883	synapse pruning	3/539	11/18800	0.00325608	0.0202271	0.0153543	C1QA/C1QB/C1QC	3
BP	GO:0002639	positive regulation of immunoglobulin production	6/539	51/18800	0.0032571	0.0202271	0.0153543	CD86/HLA-E/PTPRC/TGFB1/TNFSF13/PHB2	6
BP	GO:0010823	negative regulation of mitochondrion organization	6/539	51/18800	0.0032571	0.0202271	0.0153543	ARRB2/BNIP3/GPX1/TSPO/SLC25A6/HUWE1	6
BP	GO:0030490	maturation of SSU-rRNA	6/539	51/18800	0.0032571	0.0202271	0.0153543	RPS14/RPS16/RPS19/RPS21/RPS28/RPS8	6
BP	GO:0046718	viral entry into host cell	11/539	146/18800	0.00327438	0.0203041	0.0154128	CD74/CD86/CXCR4/FCN1/HLA-DRB1/IFITM2/SELPLG/TRIM22/CR2/IFITM1/RPSA	11
BP	GO:0048545	response to steroid hormone	19/539	330/18800	0.00328033	0.0203108	0.0154178	AIF1/CYBA/CYBB/FOS/NCOA4/TGFB1/TGFBR2/TLR2/TSPO/TXNIP/ZFP36/ZFP36L2/FOXP1/LBH/NR3C1/PHB2/ZFP36L1/RPL27/RWDD1	19
BP	GO:0032868	response to insulin	16/539	259/18800	0.0034106	0.021086	0.0160063	CCND3/GRB2/IL1B/LYN/MAX/OSBPL8/PTPRE/RAB31/RAB8A/RAB8B/SRSF5/TLR2/UCP2/ZDHHC7/SP1/ZFP36L1	16
BP	GO:0030224	monocyte differentiation	5/539	36/18800	0.00343862	0.0211651	0.0160663	CD74/CSF1R/HLA-DRB1/FOXP1/ZFP36L1	5
BP	GO:0043368	positive T cell selection	5/539	36/18800	0.00343862	0.0211651	0.0160663	CD74/DOCK2/PTPRC/BCL11B/CD3D	5
BP	GO:1902745	positive regulation of lamellipodium organization	5/539	36/18800	0.00343862	0.0211651	0.0160663	ACTR2/ACTR3/ARPC2/CDC42/RAC2	5
BP	GO:0045069	regulation of viral genome replication	8/539	87/18800	0.00348451	0.0214159	0.0162567	CCL5/CXCL8/IFITM2/ADAR/ISG20/ZC3HAV1/IFITM1/PABPC1	8
BP	GO:1902904	negative regulation of supramolecular fiber organization	12/539	169/18800	0.00354276	0.0217418	0.0165041	CAPZA2/CAPZB/CORO1A/GMFG/MYADM/PFN1/SWAP70/TMSB4X/WAS/ARHGEF18/ATXN7/PFDN5	12
BP	GO:0009988	cell-cell recognition	7/539	69/18800	0.00355947	0.0217802	0.0165333	DOCK2/DOCK8/MSN/PRF1/CCL19/CCL21/CCR7	7
BP	GO:0032715	negative regulation of interleukin-6 production	7/539	69/18800	0.00355947	0.0217802	0.0165333	ARRB2/KLF2/NCKAP1L/PTPN6/TLR4/TNFAIP3/BANK1	7
BP	GO:0006739	NADP metabolic process	5/539	37/18800	0.00388382	0.0236953	0.017987	ME2/NADK/PGD/TALDO1/TKT	5
BP	GO:0046640	regulation of alpha-beta T cell proliferation	5/539	37/18800	0.00388382	0.0236953	0.017987	CCR2/HLA-E/PTPRC/TGFBR2/HLA-A	5
BP	GO:0060402	calcium ion transport into cytosol	12/539	171/18800	0.0038953	0.0237305	0.0180138	CCL3/CORO1A/CYBA/DIAPH1/LYN/PTPN6/PTPRC/CCL19/CCL21/CCR7/LCK/MS4A1	12
BP	GO:0010718	positive regulation of epithelial to mesenchymal transition	6/539	53/18800	0.00395735	0.0240734	0.018274	GLIPR2/IL1B/SDCBP/TGFB1/TGFBR2/LEF1	6
BP	GO:2000146	negative regulation of cell motility	20/539	361/18800	0.00400212	0.0243102	0.0184538	AIF1/ARHGDIB/CD300A/CD74/DUSP1/GNA13/HMOX1/MIF/OSBPL8/PTEN/PTGER4/PTPRJ/RAP2B/TGFB1/WAS/WASL/CCL21/CXCL13/EVL/IFITM1	20
BP	GO:0002645	positive regulation of tolerance induction	3/539	12/18800	0.00424966	0.0256271	0.0194535	HLA-G/LILRB2/TGFBR2	3
BP	GO:0002887	negative regulation of myeloid leukocyte mediated immunity	3/539	12/18800	0.00424966	0.0256271	0.0194535	CCR2/CD300A/HMOX1	3
BP	GO:0034135	regulation of toll-like receptor 2 signaling pathway	3/539	12/18800	0.00424966	0.0256271	0.0194535	CYBA/LYN/TNFAIP3	3
BP	GO:0043380	regulation of memory T cell differentiation	3/539	12/18800	0.00424966	0.0256271	0.0194535	FGL2/HLA-DRA/HLA-DRB1	3
BP	GO:0097531	mast cell migration	3/539	12/18800	0.00424966	0.0256271	0.0194535	PIK3CD/RAC2/SWAP70	3
BP	GO:0000462	maturation of SSU-rRNA from tricistronic rRNA transcript (SSU-rRNA, 5.8S rRNA, LSU-rRNA)	5/539	38/18800	0.00436878	0.0261187	0.0198266	RPS14/RPS16/RPS19/RPS21/RPS8	5
BP	GO:0002369	T cell cytokine production	5/539	38/18800	0.00436878	0.0261187	0.0198266	CCR2/HLA-F/IL1B/TNFRSF1B/HLA-A	5
BP	GO:0002724	regulation of T cell cytokine production	5/539	38/18800	0.00436878	0.0261187	0.0198266	CCR2/HLA-F/IL1B/TNFRSF1B/HLA-A	5
BP	GO:0032814	regulation of natural killer cell activation	5/539	38/18800	0.00436878	0.0261187	0.0198266	FCGR3A/FGR/HLA-E/HLA-F/TYROBP	5
BP	GO:0048246	macrophage chemotaxis	5/539	38/18800	0.00436878	0.0261187	0.0198266	CCL3/CCL5/CSF1R/MIF/PTK2	5
BP	GO:0060416	response to growth hormone	5/539	38/18800	0.00436878	0.0261187	0.0198266	LEPROTL1/LYN/PTK2/JAK1/JAK3	5
BP	GO:0010950	positive regulation of endopeptidase activity	12/539	174/18800	0.00447647	0.0267081	0.020274	ARL6IP5/CASP1/CLEC7A/LAPTM5/LYN/PICALM/PSME1/PYCARD/S100A8/S100A9/LCK/RPS3	12
BP	GO:0035162	embryonic hemopoiesis	4/539	24/18800	0.00449942	0.0267081	0.020274	PBX1/STK4/TGFBR2/ATF4	4
BP	GO:0045649	regulation of macrophage differentiation	4/539	24/18800	0.00449942	0.0267081	0.020274	C1QC/HCLS1/PF4/TGFB1	4
BP	GO:0045672	positive regulation of osteoclast differentiation	4/539	24/18800	0.00449942	0.0267081	0.020274	CCR1/FOS/NOTCH2/TYROBP	4
BP	GO:0050855	regulation of B cell receptor signaling pathway	4/539	24/18800	0.00449942	0.0267081	0.020274	CD300A/LYN/FOXP1/PRKCH	4
BP	GO:0051259	protein complex oligomerization	15/539	244/18800	0.00470797	0.0279063	0.0211836	CD74/HLA-DRB1/HLA-G/KCTD12/MIF/PRF1/PYCARD/RNF135/SAMHD1/STK4/VASP/EVL/MS4A1/VPS35/SHMT2	15
BP	GO:1905517	macrophage migration	6/539	55/18800	0.00476319	0.0281935	0.0214016	CCL3/CCL5/CCR2/CSF1R/MIF/PTK2	6
BP	GO:0007596	blood coagulation	14/539	221/18800	0.00478611	0.028289	0.0214741	CLIC1/F13A1/FCER1G/FERMT3/GNA13/LYN/PF4/PTPN6/RAB27A/RAP2B/TLR4/WAS/DGKA/LCK	14
BP	GO:0032570	response to progesterone	5/539	39/18800	0.00489536	0.0288311	0.0218856	FOS/TGFB1/TLR2/TSPO/TXNIP	5
BP	GO:0097242	amyloid-beta clearance	5/539	39/18800	0.00489536	0.0288311	0.0218856	IFNGR1/ITGB2/PICALM/CLTC/RAB5A	5
BP	GO:0051092	positive regulation of NF-kappaB transcription factor activity	11/539	154/18800	0.0049055	0.0288311	0.0218856	CARD16/CLEC7A/IL1B/PYCARD/S100A8/S100A9/TLR2/TLR4/TRIM22/PRKCH/RPS3	11
BP	GO:0097553	calcium ion transmembrane import into cytosol	11/539	154/18800	0.0049055	0.0288311	0.0218856	CCL3/CORO1A/CYBA/DIAPH1/LYN/PTPN6/PTPRC/CCL19/CCL21/CCR7/LCK	11
BP	GO:0051271	negative regulation of cellular component movement	20/539	369/18800	0.00509065	0.0298771	0.0226796	AIF1/ARHGDIB/CD300A/CD74/DUSP1/GNA13/HMOX1/MIF/OSBPL8/PTEN/PTGER4/PTPRJ/RAP2B/TGFB1/WAS/WASL/CCL21/CXCL13/EVL/IFITM1	20
BP	GO:0052126	movement in host environment	12/539	177/18800	0.0051251	0.030037	0.022801	CD74/CD86/CXCL8/CXCR4/FCN1/HLA-DRB1/IFITM2/SELPLG/TRIM22/CR2/IFITM1/RPSA	12
BP	GO:0042176	regulation of protein catabolic process	21/539	395/18800	0.00517169	0.0302663	0.022975	FBXL5/GPX1/IL1B/LAPTM5/MSN/OAZ1/PSME1/PTEN/PTK2/RNF144B/SDCBP/TMEM9/TNFAIP3/TNFRSF1B/VPS35/EEF1A1/EIF3H/HUWE1/RPL11/RPL5/RPS7	21
BP	GO:0044344	cellular response to fibroblast growth factor stimulus	9/539	113/18800	0.00523251	0.0302663	0.022975	CCL5/CD44/CXCL8/IQGAP1/SULF2/ZFP36/ZFP36L2/CXCL13/ZFP36L1	9
BP	GO:0034109	homotypic cell-cell adhesion	8/539	93/18800	0.00523563	0.0302663	0.022975	CCL5/CLIC1/FERMT3/LYN/PTPN6/RAP2B/TJP2/JAK1	8
BP	GO:0032816	positive regulation of natural killer cell activation	4/539	25/18800	0.00523686	0.0302663	0.022975	FCGR3A/HLA-E/HLA-F/TYROBP	4
BP	GO:0034114	regulation of heterotypic cell-cell adhesion	4/539	25/18800	0.00523686	0.0302663	0.022975	CD44/IL1B/MYADM/LCK	4
BP	GO:0035821	modulation of process of another organism	4/539	25/18800	0.00523686	0.0302663	0.022975	CLEC7A/MPEG1/PRF1/S100A9	4
BP	GO:0050860	negative regulation of T cell receptor signaling pathway	4/539	25/18800	0.00523686	0.0302663	0.022975	ELF1/LAPTM5/PTPN6/PTPRJ	4
BP	GO:0070423	nucleotide-binding oligomerization domain containing signaling pathway	4/539	25/18800	0.00523686	0.0302663	0.022975	NFKBIA/TLR4/TNFAIP3/BIRC3	4
BP	GO:1902993	positive regulation of amyloid precursor protein catabolic process	4/539	25/18800	0.00523686	0.0302663	0.022975	IFNGR1/LYN/PICALM/SP1	4
BP	GO:1905523	positive regulation of macrophage migration	4/539	25/18800	0.00523686	0.0302663	0.022975	CCL3/CCL5/CSF1R/PTK2	4
BP	GO:0019079	viral genome replication	10/539	134/18800	0.00528162	0.0304827	0.0231393	CCL5/CDC42/CXCL8/IFITM2/ADAR/ISG20/ZC3HAV1/IFITM1/PABPC1/RAB5A	10
BP	GO:0002524	hypersensitivity	3/539	13/18800	0.00540794	0.0307854	0.0233691	FCGR3A/HLA-E/CCR7	3
BP	GO:0031272	regulation of pseudopodium assembly	3/539	13/18800	0.00540794	0.0307854	0.0233691	CDC42/CCL21/CCR7	3
BP	GO:0031274	positive regulation of pseudopodium assembly	3/539	13/18800	0.00540794	0.0307854	0.0233691	CDC42/CCL21/CCR7	3
BP	GO:0031665	negative regulation of lipopolysaccharide-mediated signaling pathway	3/539	13/18800	0.00540794	0.0307854	0.0233691	CARD16/LILRA2/TNFAIP3	3
BP	GO:0034144	negative regulation of toll-like receptor 4 signaling pathway	3/539	13/18800	0.00540794	0.0307854	0.0233691	LILRA2/LYN/TNFAIP3	3
BP	GO:0036005	response to macrophage colony-stimulating factor	3/539	13/18800	0.00540794	0.0307854	0.0233691	CSF1R/TLR2/TLR4	3
BP	GO:0036006	cellular response to macrophage colony-stimulating factor stimulus	3/539	13/18800	0.00540794	0.0307854	0.0233691	CSF1R/TLR2/TLR4	3
BP	GO:0043379	memory T cell differentiation	3/539	13/18800	0.00540794	0.0307854	0.0233691	FGL2/HLA-DRA/HLA-DRB1	3
BP	GO:0070424	regulation of nucleotide-binding oligomerization domain containing signaling pathway	3/539	13/18800	0.00540794	0.0307854	0.0233691	TLR4/TNFAIP3/BIRC3	3
BP	GO:2001198	regulation of dendritic cell differentiation	3/539	13/18800	0.00540794	0.0307854	0.0233691	HLA-G/LILRB2/HLA-B	3
BP	GO:0030336	negative regulation of cell migration	19/539	346/18800	0.00544073	0.0309298	0.0234787	AIF1/ARHGDIB/CD300A/CD74/DUSP1/GNA13/HMOX1/MIF/OSBPL8/PTEN/PTGER4/PTPRJ/RAP2B/TGFB1/WASL/CCL21/CXCL13/EVL/IFITM1	19
BP	GO:0043547	positive regulation of GTPase activity	16/539	272/18800	0.005453	0.0309573	0.0234996	CCL14/CCL3/CCL4/CCL5/DOCK11/DOCK8/PICALM/RAP1A/RHOG/SNX18/CCL19/CCL21/CCR7/CXCL13/RAPGEF6/RGS10	16
BP	GO:0043409	negative regulation of MAPK cascade	12/539	179/18800	0.00559761	0.031735	0.02409	CD300A/DUSP1/DUSP6/IL1B/LYN/PTEN/PTPN6/PTPRC/PTPRJ/RGS2/RNF149/TLR4	12
BP	GO:0001961	positive regulation of cytokine-mediated signaling pathway	6/539	57/18800	0.00568358	0.0320914	0.0243605	CASP1/CD300LF/CD74/CXCR4/LAPTM5/NLRC5	6
BP	GO:0032608	interferon-beta production	6/539	57/18800	0.00568358	0.0320914	0.0243605	PYCARD/REL/RNF135/TLR2/TLR4/TLR8	6
BP	GO:0032648	regulation of interferon-beta production	6/539	57/18800	0.00568358	0.0320914	0.0243605	PYCARD/REL/RNF135/TLR2/TLR4/TLR8	6
BP	GO:0050817	coagulation	14/539	226/18800	0.00581077	0.0327652	0.024872	CLIC1/F13A1/FCER1G/FERMT3/GNA13/LYN/PF4/PTPN6/RAB27A/RAP2B/TLR4/WAS/DGKA/LCK	14
BP	GO:0048661	positive regulation of smooth muscle cell proliferation	8/539	95/18800	0.00594786	0.0334684	0.0254057	AIF1/CCL5/CYBA/HMOX1/TGFB1/TGFBR2/TLR4/FOXP1	8
BP	GO:0051090	regulation of DNA-binding transcription factor activity	23/539	452/18800	0.00595154	0.0334684	0.0254057	ARRB2/CARD16/CLEC7A/HCK/HCLS1/HMOX1/IL1B/NFKBIA/PELI1/PTEN/PYCARD/S100A8/S100A9/TLR2/TLR4/TMSB4X/TNFAIP3/TRIM22/NLRC5/PRKCH/PHB2/RPS3/RWDD1	23
BP	GO:0052548	regulation of endopeptidase activity	22/539	426/18800	0.00596748	0.0335128	0.0254395	ARL6IP5/ARRB2/CARD16/CASP1/CD44/CLEC7A/GPX1/LAPTM5/LYN/PICALM/PSMB8/PSME1/PYCARD/S100A8/S100A9/SERPINB9/BIRC3/CD27/LCK/RAG1/TNFAIP8/RPS3	22
BP	GO:0033622	integrin activation	4/539	26/18800	0.00605098	0.0337995	0.0256571	FERMT3/PTGER4/RAP1B/CXCL13	4
BP	GO:0034143	regulation of toll-like receptor 4 signaling pathway	4/539	26/18800	0.00605098	0.0337995	0.0256571	LILRA2/LYN/PELI1/TNFAIP3	4
BP	GO:0035872	nucleotide-binding domain, leucine rich repeat containing receptor signaling pathway	4/539	26/18800	0.00605098	0.0337995	0.0256571	NFKBIA/TLR4/TNFAIP3/BIRC3	4
BP	GO:1900151	regulation of nuclear-transcribed mRNA catabolic process, deadenylation-dependent decay	4/539	26/18800	0.00605098	0.0337995	0.0256571	ZFP36/ZFP36L2/PABPC1/ZFP36L1	4
BP	GO:0045429	positive regulation of nitric oxide biosynthetic process	5/539	41/18800	0.0060808	0.0338305	0.0256806	AIF1/CLEC7A/IL1B/KLF2/TLR4	5
BP	GO:1905521	regulation of macrophage migration	5/539	41/18800	0.0060808	0.0338305	0.0256806	CCL3/CCL5/CSF1R/MIF/PTK2	5
BP	GO:0051924	regulation of calcium ion transport	15/539	251/18800	0.00608088	0.0338305	0.0256806	ARRB2/CCL3/CCL4/CCL5/CCR1/CORO1A/CXCR4/CYBA/DIAPH1/LILRA2/LILRB2/LYN/PTPN6/TSPO/JAK3	15
BP	GO:0043406	positive regulation of MAP kinase activity	9/539	116/18800	0.00620001	0.0344472	0.0261488	AKAP13/FGD2/IL1B/MIF/PTPRC/TGFB1/TLR4/CCL19/RPS3	9
BP	GO:0008037	cell recognition	14/539	228/18800	0.00626696	0.0347729	0.026396	CLEC7A/CXCR4/DOCK2/DOCK8/EMB/FCN1/MSN/PECAM1/PRF1/VCAN/CCL19/CCL21/CCR7/TRBC1	14
BP	GO:1902414	protein localization to cell junction	8/539	96/18800	0.00633046	0.0350785	0.026628	PECAM1/RAB8A/RAP1A/TJP2/ZDHHC7/ARHGEF18/JAK1/VPS35	8
BP	GO:0032869	cellular response to insulin stimulus	13/539	205/18800	0.00637431	0.0352746	0.0267768	CCND3/GRB2/IL1B/OSBPL8/PTPRE/RAB31/RAB8A/RAB8B/SRSF5/UCP2/ZDHHC7/SP1/ZFP36L1	13
BP	GO:0007266	Rho protein signal transduction	10/539	138/18800	0.0064751	0.0357848	0.0271642	AKAP13/ARHGDIB/CDC42/CDC42SE1/CDC42SE2/GNA13/P2RY8/RHOG/WAS/ARHGEF18	10
BP	GO:0045766	positive regulation of angiogenesis	12/539	183/18800	0.00664619	0.0365876	0.0277735	CXCL8/CXCR4/CYBB/ERAP1/HMOX1/IL1B/PIK3CD/TGFBR2/BTG1/ETS1/JAK1/SP1	12
BP	GO:1904018	positive regulation of vasculature development	12/539	183/18800	0.00664619	0.0365876	0.0277735	CXCL8/CXCR4/CYBB/ERAP1/HMOX1/IL1B/PIK3CD/TGFBR2/BTG1/ETS1/JAK1/SP1	12
BP	GO:0045807	positive regulation of endocytosis	8/539	97/18800	0.00673144	0.0365876	0.0277735	ARRB2/CD14/CDC42/NCKAP1L/RAB31/WASL/CCL19/CCL21	8
BP	GO:0002467	germinal center formation	3/539	14/18800	0.00673777	0.0365876	0.0277735	TNFAIP3/TNFSF13B/CXCL13	3
BP	GO:0002903	negative regulation of B cell apoptotic process	3/539	14/18800	0.00673777	0.0365876	0.0277735	CD74/MIF/FOXP1	3
BP	GO:0030213	hyaluronan biosynthetic process	3/539	14/18800	0.00673777	0.0365876	0.0277735	IL1B/TGFB1/CLTC	3
BP	GO:0032486	Rap protein signal transduction	3/539	14/18800	0.00673777	0.0365876	0.0277735	RAP1A/RAP1B/RAP2B	3
BP	GO:0043922	negative regulation by host of viral transcription	3/539	14/18800	0.00673777	0.0365876	0.0277735	CCL3/CCL4/CCL5	3
BP	GO:0061043	regulation of vascular wound healing	3/539	14/18800	0.00673777	0.0365876	0.0277735	ALOX5/CXCR4/TNFAIP3	3
BP	GO:0071801	regulation of podosome assembly	3/539	14/18800	0.00673777	0.0365876	0.0277735	HCK/LCP1/MSN	3
BP	GO:0090715	immunological memory formation process	3/539	14/18800	0.00673777	0.0365876	0.0277735	FGL2/HLA-DRA/HLA-DRB1	3
BP	GO:0098760	response to interleukin-7	3/539	14/18800	0.00673777	0.0365876	0.0277735	LSP1/IL2RG/IL7R	3
BP	GO:0098761	cellular response to interleukin-7	3/539	14/18800	0.00673777	0.0365876	0.0277735	LSP1/IL2RG/IL7R	3
BP	GO:0060338	regulation of type I interferon-mediated signaling pathway	5/539	42/18800	0.00674328	0.0365876	0.0277735	PTPN6/SAMHD1/STAT2/ADAR/NLRC5	5
BP	GO:0048732	gland development	22/539	431/18800	0.00680888	0.0368954	0.0280072	CDC42/CRIP1/CSF1R/GPX1/HMOX1/MAFB/MSN/NOTCH2/PBX1/PTEN/SRSF5/TGFB1/TGFBR2/TNFAIP3/TSPO/UCP2/BCL11B/LBH/LEF1/RAG1/PHB2/RPS15	22
BP	GO:1904019	epithelial cell apoptotic process	9/539	118/18800	0.00691773	0.037342	0.0283462	ARRB2/HLA-G/HMOX1/ITGA4/STK4/TGFBR2/TNFAIP3/ZFP36/ZFP36L1	9
BP	GO:0002183	cytoplasmic translational initiation	4/539	27/18800	0.00694507	0.037342	0.0283462	EIF2S3/EIF3D/EIF4B/RPL13A	4
BP	GO:0002418	immune response to tumor cell	4/539	27/18800	0.00694507	0.037342	0.0283462	HLA-DRB1/NKG7/PRF1/HLA-A	4
BP	GO:0002719	negative regulation of cytokine production involved in immune response	4/539	27/18800	0.00694507	0.037342	0.0283462	HLA-F/HMOX1/TGFB1/JAK3	4
BP	GO:0010758	regulation of macrophage chemotaxis	4/539	27/18800	0.00694507	0.037342	0.0283462	CCL5/CSF1R/MIF/PTK2	4
BP	GO:1900017	positive regulation of cytokine production involved in inflammatory response	4/539	27/18800	0.00694507	0.037342	0.0283462	CLEC7A/GPSM3/IL17RA/TLR4	4
BP	GO:0032479	regulation of type I interferon production	8/539	98/18800	0.00715134	0.0383522	0.029113	CD14/IRF8/PYCARD/REL/RNF135/TLR2/TLR4/TLR8	8
BP	GO:0032606	type I interferon production	8/539	98/18800	0.00715134	0.0383522	0.029113	CD14/IRF8/PYCARD/REL/RNF135/TLR2/TLR4/TLR8	8
BP	GO:0030100	regulation of endocytosis	13/539	208/18800	0.00717123	0.0384094	0.0291565	ANKRD13A/ARRB2/CD14/CD300A/CDC42/NCKAP1L/PICALM/RAB31/SDCBP/WASL/CCL19/CCL21/RAB5A	13
BP	GO:0002753	cytoplasmic pattern recognition receptor signaling pathway	6/539	60/18800	0.00729846	0.0390407	0.0296357	NFKBIA/RNF135/TLR4/TNFAIP3/BIRC3/PHB2	6
BP	GO:0051235	maintenance of location	18/539	331/18800	0.00739194	0.03949	0.0299767	CCL3/CORO1A/CYBA/DIAPH1/IL1B/LYN/NFKBIA/OSBPL8/PTPN6/PTPRC/S100A8/S100A9/TMSB4X/TSPO/CCL19/CCL21/CCR7/LCK	18
BP	GO:0007568	aging	11/539	163/18800	0.00744701	0.0396219	0.0300769	C1QA/FOS/GNA13/GPX1/GRB2/MBD2/TGFBR2/TNFRSF1B/TSPO/UCP2/PAX5	11
BP	GO:0042771	intrinsic apoptotic signaling pathway in response to DNA damage by p53 class mediator	5/539	43/18800	0.00745466	0.0396219	0.0300769	CD44/CD74/MIF/PYCARD/SHISA5	5
BP	GO:0071364	cellular response to epidermal growth factor stimulus	5/539	43/18800	0.00745466	0.0396219	0.0300769	IQGAP1/ZFP36/ZFP36L2/ZFP36L1/EEF1A1	5
BP	GO:1904407	positive regulation of nitric oxide metabolic process	5/539	43/18800	0.00745466	0.0396219	0.0300769	AIF1/CLEC7A/IL1B/KLF2/TLR4	5
BP	GO:0048708	astrocyte differentiation	7/539	79/18800	0.00749532	0.0397873	0.0302024	C1QA/IFNGR1/IL1B/S100A8/S100A9/TLR4/VIM	7
BP	GO:0062197	cellular response to chemical stress	18/539	332/18800	0.00761487	0.0403704	0.0306451	AIF1/ALOX5/ARL6IP5/BNIP3/FOS/GPX1/HMOX1/KLF2/MCL1/NCF1/RCSD1/TLR4/TNFAIP3/TSPO/ATF4/RPS3/ZFP36L1/RWDD1	18
BP	GO:1903362	regulation of cellular protein catabolic process	15/539	258/18800	0.00775947	0.0410848	0.0311873	FBXL5/GPX1/LAPTM5/MSN/PSME1/PTEN/PTK2/RNF144B/SDCBP/TNFAIP3/VPS35/EIF3H/RPL11/RPL5/RPS7	15
BP	GO:0030865	cortical cytoskeleton organization	6/539	61/18800	0.00790367	0.0415245	0.0315212	LCP1/NCKAP1L/RAC2/RHOBTB3/RHOG/RHOH	6
BP	GO:0045428	regulation of nitric oxide biosynthetic process	6/539	61/18800	0.00790367	0.0415245	0.0315212	AIF1/CLEC7A/IL1B/KLF2/TLR4/TSPO	6
BP	GO:0048524	positive regulation of viral process	6/539	61/18800	0.00790367	0.0415245	0.0315212	CCL5/CD74/HLA-DRB1/MDFIC/ADAR/PABPC1	6
BP	GO:1903409	reactive oxygen species biosynthetic process	6/539	61/18800	0.00790367	0.0415245	0.0315212	ALOX5/CYBA/CYBB/NCF1/RAB27A/TLR4	6
BP	GO:2001244	positive regulation of intrinsic apoptotic signaling pathway	6/539	61/18800	0.00790367	0.0415245	0.0315212	MCL1/S100A8/S100A9/LCK/RPS3/RPS7	6
BP	GO:0000470	maturation of LSU-rRNA	4/539	28/18800	0.00792225	0.0415245	0.0315212	RPL35/RPL10A/RPL7/RPL7A	4
BP	GO:0032703	negative regulation of interleukin-2 production	4/539	28/18800	0.00792225	0.0415245	0.0315212	LAPTM5/PTPRC/TNFAIP3/ZFP36	4
BP	GO:1901798	positive regulation of signal transduction by p53 class mediator	4/539	28/18800	0.00792225	0.0415245	0.0315212	RPS15/RPL37/RPS20/RPS7	4
BP	GO:0014013	regulation of gliogenesis	8/539	100/18800	0.00805006	0.0421415	0.0319895	CXCR4/IL1B/LYN/TGFB1/TLR2/TNFRSF1B/TSPO/PRKCH	8
BP	GO:0051100	negative regulation of binding	11/539	165/18800	0.00813079	0.0424574	0.0322293	ARRB2/CARD16/GZMA/HMOX1/ITGA4/NFKBIA/PPP1CA/RALB/TMSB4X/LEF1/TMC8	11
BP	GO:0051494	negative regulation of cytoskeleton organization	11/539	165/18800	0.00813079	0.0424574	0.0322293	CAPZA2/CAPZB/CORO1A/GMFG/MYADM/PFN1/SWAP70/TMSB4X/WAS/ARHGEF18/ATXN7	11
BP	GO:0014009	glial cell proliferation	5/539	44/18800	0.00821667	0.0425734	0.0323174	CSF1R/IL1B/LYN/TSPO/PRKCH	5
BP	GO:0002730	regulation of dendritic cell cytokine production	3/539	15/18800	0.00824496	0.0425734	0.0323174	CLEC7A/TLR4/JAK3	3
BP	GO:0006098	pentose-phosphate shunt	3/539	15/18800	0.00824496	0.0425734	0.0323174	PGD/TALDO1/TKT	3
BP	GO:0031269	pseudopodium assembly	3/539	15/18800	0.00824496	0.0425734	0.0323174	CDC42/CCL21/CCR7	3
BP	GO:0034116	positive regulation of heterotypic cell-cell adhesion	3/539	15/18800	0.00824496	0.0425734	0.0323174	CD44/IL1B/LCK	3
BP	GO:0043518	negative regulation of DNA damage response, signal transduction by p53 class mediator	3/539	15/18800	0.00824496	0.0425734	0.0323174	CD44/CD74/MIF	3
BP	GO:0060099	regulation of phagocytosis, engulfment	3/539	15/18800	0.00824496	0.0425734	0.0323174	CD300A/NCKAP1L/RAB31	3
BP	GO:1902166	negative regulation of intrinsic apoptotic signaling pathway in response to DNA damage by p53 class mediator	3/539	15/18800	0.00824496	0.0425734	0.0323174	CD44/CD74/MIF	3
BP	GO:1905153	regulation of membrane invagination	3/539	15/18800	0.00824496	0.0425734	0.0323174	CD300A/NCKAP1L/RAB31	3
BP	GO:0051702	biological process involved in interaction with symbiont	8/539	101/18800	0.00852998	0.043955	0.0333661	CCL3/CCL4/CCL5/CSF1R/GPX1/PF4/LEF1/SP1	8
BP	GO:0002712	regulation of B cell mediated immunity	6/539	62/18800	0.00854417	0.043955	0.0333661	HLA-E/PTPN6/PTPRC/TGFB1/TNFSF13/CR2	6
BP	GO:0002889	regulation of immunoglobulin mediated immune response	6/539	62/18800	0.00854417	0.043955	0.0333661	HLA-E/PTPN6/PTPRC/TGFB1/TNFSF13/CR2	6
BP	GO:0046209	nitric oxide metabolic process	7/539	81/18800	0.0085647	0.0440063	0.0334051	AIF1/CLEC7A/IL1B/KLF2/TLR2/TLR4/TSPO	7
BP	GO:0014065	phosphatidylinositol 3-kinase signaling	10/539	144/18800	0.00864611	0.0443699	0.0336811	CCL5/FGR/HCLS1/NCF1/PIK3CD/PTEN/PTK2/PTPN6/PIK3IP1/ZFP36L1	10
BP	GO:0060401	cytosolic calcium ion transport	12/539	190/18800	0.00884857	0.045353	0.0344273	CCL3/CORO1A/CYBA/DIAPH1/LYN/PTPN6/PTPRC/CCL19/CCL21/CCR7/LCK/MS4A1	12
BP	GO:0002825	regulation of T-helper 1 type immune response	4/539	29/18800	0.0089855	0.0457986	0.0347656	CCR2/IL1B/CCL19/JAK3	4
BP	GO:0010575	positive regulation of vascular endothelial growth factor production	4/539	29/18800	0.0089855	0.0457986	0.0347656	IL1B/SULF2/TGFB1/ATF4	4
BP	GO:0030212	hyaluronan metabolic process	4/539	29/18800	0.0089855	0.0457986	0.0347656	CD44/IL1B/TGFB1/CLTC	4
BP	GO:0097421	liver regeneration	4/539	29/18800	0.0089855	0.0457986	0.0347656	HMOX1/SRSF5/UCP2/RPS15	4
BP	GO:0022612	gland morphogenesis	9/539	123/18800	0.00899047	0.0457986	0.0347656	CDC42/CRIP1/CSF1R/MSN/NOTCH2/TGFB1/TGFBR2/TNFAIP3/PHB2	9
BP	GO:0046427	positive regulation of receptor signaling pathway via JAK-STAT	5/539	45/18800	0.00903102	0.045893	0.0348373	CCL5/CD300A/CRLF3/IL10RA/IL7R	5
BP	GO:0072583	clathrin-dependent endocytosis	5/539	45/18800	0.00903102	0.045893	0.0348373	ITGA4/ITSN2/PICALM/WASL/CLTC	5
BP	GO:0031333	negative regulation of protein-containing complex assembly	10/539	145/18800	0.00905652	0.0459665	0.0348931	CAPZA2/CAPZB/CDC42/MYADM/PFN1/PTGER4/TMSB4X/TMC8/VPS35/RPL13A	10
BP	GO:2001057	reactive nitrogen species metabolic process	7/539	82/18800	0.00913953	0.0463314	0.0351701	AIF1/CLEC7A/IL1B/KLF2/TLR2/TLR4/TSPO	7
BP	GO:1901214	regulation of neuron death	17/539	313/18800	0.0091848	0.0465043	0.0353013	ARRB2/C1QA/CCL3/CCL5/CDC42/CORO1A/FOS/HLA-F/HMOX1/ITGB2/MCL1/PICALM/TLR4/TNFRSF1B/TYROBP/ATF4/VPS35	17
BP	GO:0051701	biological process involved in interaction with host	12/539	191/18800	0.00920481	0.0465491	0.0353353	CD74/CD86/CXCL8/CXCR4/FCN1/HLA-DRB1/IFITM2/SELPLG/TRIM22/CR2/IFITM1/RPSA	12
BP	GO:0035335	peptidyl-tyrosine dephosphorylation	8/539	103/18800	0.00955364	0.0482545	0.0366299	DUSP1/DUSP6/PTEN/PTP4A2/PTPN6/PTPRC/PTPRE/PTPRJ	8
BP	GO:0010952	positive regulation of peptidase activity	12/539	192/18800	0.00957212	0.0482894	0.0366563	ARL6IP5/CASP1/CLEC7A/LAPTM5/LYN/PICALM/PSME1/PYCARD/S100A8/S100A9/LCK/RPS3	12
BP	GO:0048678	response to axon injury	7/539	83/18800	0.00974212	0.0490876	0.0372622	AIF1/BNIP3/LYN/MAX/PTEN/TSPO/TYROBP	7
BP	GO:0051091	positive regulation of DNA-binding transcription factor activity	15/539	265/18800	0.00978879	0.0492632	0.0373955	CARD16/CLEC7A/HCLS1/IL1B/PTEN/PYCARD/S100A8/S100A9/TLR2/TLR4/TRIM22/PRKCH/PHB2/RPS3/RWDD1	15
BP	GO:0002371	dendritic cell cytokine production	3/539	16/18800	0.00993442	0.0494254	0.0375187	CLEC7A/TLR4/JAK3	3
BP	GO:0023035	CD40 signaling pathway	3/539	16/18800	0.00993442	0.0494254	0.0375187	CD86/TNFAIP3/PHB2	3
BP	GO:0031268	pseudopodium organization	3/539	16/18800	0.00993442	0.0494254	0.0375187	CDC42/CCL21/CCR7	3
BP	GO:0045651	positive regulation of macrophage differentiation	3/539	16/18800	0.00993442	0.0494254	0.0375187	HCLS1/PF4/TGFB1	3
BP	GO:0050862	positive regulation of T cell receptor signaling pathway	3/539	16/18800	0.00993442	0.0494254	0.0375187	CCR7/LCK/RPS3	3
BP	GO:0070431	nucleotide-binding oligomerization domain containing 2 signaling pathway	3/539	16/18800	0.00993442	0.0494254	0.0375187	NFKBIA/TLR4/TNFAIP3	3
BP	GO:1903236	regulation of leukocyte tethering or rolling	3/539	16/18800	0.00993442	0.0494254	0.0375187	CCR2/ITGA4/CCL21	3
BP	GO:0050918	positive chemotaxis	6/539	64/18800	0.00993533	0.0494254	0.0375187	CCL3/CCL5/CORO1A/CXCL8/MIF/PTPRJ	6
BP	GO:0080164	regulation of nitric oxide metabolic process	6/539	64/18800	0.00993533	0.0494254	0.0375187	AIF1/CLEC7A/IL1B/KLF2/TLR4/TSPO	6
BP	GO:0043280	positive regulation of cysteine-type endopeptidase activity involved in apoptotic process	9/539	125/18800	0.00993964	0.0494254	0.0375187	ARL6IP5/CASP1/CLEC7A/LAPTM5/PYCARD/S100A8/S100A9/LCK/RPS3	9
BP	GO:0048660	regulation of smooth muscle cell proliferation	11/539	170/18800	0.010054	0.0498748	0.0378598	AIF1/CCL5/CYBA/GNA13/HMOX1/PTEN/TGFB1/TGFBR2/TLR4/TNFAIP3/FOXP1	11
BP	GO:0072331	signal transduction by p53 class mediator	11/539	170/18800	0.010054	0.0498748	0.0378598	CD44/CD74/MIF/PYCARD/SHISA5/RPS15/RPL11/RPL37/RPL5/RPS20/RPS7	11
CC	GO:0022626	cytosolic ribosome	74/557	102/19594	1.28631e-92	5.06805e-90	3.6829e-90	RPL10/RPL13/RPL18/RPL18A/RPL29/RPL3/RPL35/RPL4/RPL8/RPS14/RPS15/RPS3/RPS4Y1/RPS5/RPS6/RPS9/RPL10A/RPL11/RPL12/RPL13A/RPL14/RPL15/RPL19/RPL21/RPL22/RPL23A/RPL24/RPL27/RPL27A/RPL30/RPL31/RPL32/RPL34/RPL35A/RPL36/RPL36A/RPL36AL/RPL37/RPL37A/RPL38/RPL39/RPL41/RPL5/RPL6/RPL7/RPL7A/RPL9/RPLP0/RPLP1/RPLP2/RPS10/RPS11/RPS12/RPS15A/RPS16/RPS17/RPS18/RPS19/RPS2/RPS20/RPS21/RPS23/RPS24/RPS25/RPS27/RPS27A/RP…	74
CC	GO:0044391	ribosomal subunit	74/557	178/19594	3.75232e-67	7.39208e-65	5.37175e-65	RPL10/RPL13/RPL18/RPL18A/RPL29/RPL3/RPL35/RPL4/RPL8/RPS14/RPS15/RPS3/RPS4Y1/RPS5/RPS6/RPS9/RPL10A/RPL11/RPL12/RPL13A/RPL14/RPL15/RPL19/RPL21/RPL22/RPL23A/RPL24/RPL27/RPL27A/RPL30/RPL31/RPL32/RPL34/RPL35A/RPL36/RPL36A/RPL36AL/RPL37/RPL37A/RPL38/RPL39/RPL41/RPL5/RPL6/RPL7/RPL7A/RPL9/RPLP0/RPLP1/RPLP2/RPS10/RPS11/RPS12/RPS15A/RPS16/RPS17/RPS18/RPS19/RPS2/RPS20/RPS21/RPS23/RPS24/RPS25/RPS27/RPS27A/RP…	74
CC	GO:0005840	ribosome	77/557	229/19594	1.69358e-61	2.22424e-59	1.61633e-59	BTF3/RPL10/RPL13/RPL18/RPL18A/RPL29/RPL3/RPL35/RPL4/RPL8/RPS14/RPS15/RPS3/RPS4Y1/RPS5/RPS6/RPS9/EIF3H/RPL10A/RPL11/RPL12/RPL13A/RPL14/RPL15/RPL19/RPL21/RPL22/RPL23A/RPL24/RPL27/RPL27A/RPL30/RPL31/RPL32/RPL34/RPL35A/RPL36/RPL36A/RPL36AL/RPL37/RPL37A/RPL38/RPL39/RPL41/RPL5/RPL6/RPL7/RPL7A/RPL9/RPLP0/RPLP1/RPLP2/RPS10/RPS11/RPS12/RPS15A/RPS16/RPS17/RPS18/RPS19/RPS2/RPS20/RPS21/RPS23/RPS24/RPS25/RPS2…	77
CC	GO:0022625	cytosolic large ribosomal subunit	44/557	58/19594	1.19041e-56	1.17256e-54	8.52086e-55	RPL10/RPL13/RPL18/RPL18A/RPL29/RPL3/RPL35/RPL4/RPL8/RPL10A/RPL11/RPL12/RPL13A/RPL14/RPL15/RPL19/RPL21/RPL22/RPL23A/RPL24/RPL27/RPL27A/RPL30/RPL31/RPL32/RPL34/RPL35A/RPL36/RPL36A/RPL36AL/RPL37/RPL37A/RPL38/RPL39/RPL41/RPL5/RPL6/RPL7/RPL7A/RPL9/RPLP0/RPLP1/RPLP2/UBA52	44
CC	GO:0022627	cytosolic small ribosomal subunit	31/557	43/19594	5.68676e-39	4.48116e-37	3.25642e-37	RPS14/RPS15/RPS3/RPS4Y1/RPS5/RPS6/RPS9/RPS10/RPS11/RPS12/RPS15A/RPS16/RPS17/RPS18/RPS19/RPS2/RPS20/RPS21/RPS23/RPS24/RPS25/RPS27/RPS27A/RPS28/RPS29/RPS3A/RPS4X/RPS7/RPS8/RPSA/UBA52	31
CC	GO:0015934	large ribosomal subunit	44/557	112/19594	8.6189e-39	5.65975e-37	4.11288e-37	RPL10/RPL13/RPL18/RPL18A/RPL29/RPL3/RPL35/RPL4/RPL8/RPL10A/RPL11/RPL12/RPL13A/RPL14/RPL15/RPL19/RPL21/RPL22/RPL23A/RPL24/RPL27/RPL27A/RPL30/RPL31/RPL32/RPL34/RPL35A/RPL36/RPL36A/RPL36AL/RPL37/RPL37A/RPL38/RPL39/RPL41/RPL5/RPL6/RPL7/RPL7A/RPL9/RPLP0/RPLP1/RPLP2/UBA52	44
CC	GO:0030055	cell-substrate junction	75/557	428/19594	9.53933e-38	5.36928e-36	3.9018e-36	ACTR2/ACTR3/APBB1IP/ARPC1B/ARPC2/ARPC3/ARPC5/CAP1/CD44/CDC42/CYBA/FERMT3/GDI2/GNA13/HCK/IQGAP1/ITGA4/ITGB2/LCP1/MSN/PFN1/PTK2/PTPRC/RAC2/RHOG/SDCBP/SH3KBP1/SLA/SNAP23/TNFSF13B/VASP/VIM/EVL/JAK1/CLTC/PABPC1/RPL18/RPL3/RPL4/RPL8/RPS14/RPS15/RPS3/RPS5/RPS9/RPL10A/RPL12/RPL13A/RPL19/RPL22/RPL27/RPL30/RPL31/RPL37A/RPL38/RPL5/RPL6/RPL7/RPL7A/RPL9/RPLP0/RPLP1/RPLP2/RPS10/RPS11/RPS16/RPS17/RPS18/RPS19/RP…	75
CC	GO:0005925	focal adhesion	74/557	419/19594	1.74844e-37	8.61105e-36	6.25756e-36	ACTR2/ACTR3/APBB1IP/ARPC1B/ARPC2/ARPC3/ARPC5/CAP1/CD44/CDC42/CYBA/GDI2/GNA13/HCK/IQGAP1/ITGA4/ITGB2/LCP1/MSN/PFN1/PTK2/PTPRC/RAC2/RHOG/SDCBP/SH3KBP1/SLA/SNAP23/TNFSF13B/VASP/VIM/EVL/JAK1/CLTC/PABPC1/RPL18/RPL3/RPL4/RPL8/RPS14/RPS15/RPS3/RPS5/RPS9/RPL10A/RPL12/RPL13A/RPL19/RPL22/RPL27/RPL30/RPL31/RPL37A/RPL38/RPL5/RPL6/RPL7/RPL7A/RPL9/RPLP0/RPLP1/RPLP2/RPS10/RPS11/RPS16/RPS17/RPS18/RPS19/RPS2/RPS2…	74
CC	GO:0015935	small ribosomal subunit	31/557	69/19594	7.42434e-30	3.25021e-28	2.36189e-28	RPS14/RPS15/RPS3/RPS4Y1/RPS5/RPS6/RPS9/RPS10/RPS11/RPS12/RPS15A/RPS16/RPS17/RPS18/RPS19/RPS2/RPS20/RPS21/RPS23/RPS24/RPS25/RPS27/RPS27A/RPS28/RPS29/RPS3A/RPS4X/RPS7/RPS8/RPSA/UBA52	31
CC	GO:0042788	polysomal ribosome	23/557	31/19594	1.11281e-29	4.38447e-28	3.18615e-28	BTF3/RPL18/RPL18A/RPL8/EIF3H/RPL10A/RPL11/RPL19/RPL24/RPL30/RPL31/RPL32/RPL36/RPL36A/RPL38/RPL39/RPL41/RPL6/RPL7A/RPS21/RPS23/RPS28/RPS29	23
CC	GO:0005844	polysome	30/557	65/19594	2.25464e-29	8.0757e-28	5.86853e-28	VIM/BTF3/EEF2/RPL18/RPL18A/RPL8/RPS3/RPS4Y1/RPS6/EIF3H/RPL10A/RPL11/RPL19/RPL24/RPL30/RPL31/RPL32/RPL36/RPL36A/RPL38/RPL39/RPL41/RPL6/RPL7A/RPS21/RPS23/RPS28/RPS29/RPS4X/RWDD1	30
CC	GO:0030139	endocytic vesicle	45/557	342/19594	8.28687e-18	2.72086e-16	1.97722e-16	ARRB2/CD163/CD74/CDC42/CORO1A/CSF3R/CTSS/CYBA/CYBB/GNLY/HLA-DPA1/HLA-DPB1/HLA-DQA1/HLA-DQB1/HLA-DRA/HLA-DRB1/HLA-E/HLA-F/HLA-G/LYN/MPEG1/NCF1/NCF2/PICALM/RAB11FIP1/RAB31/RAB8A/RAB8B/RAC2/SH3KBP1/SNAP23/TLR2/VIM/WAS/WASL/CD3D/IL7R/RAPGEF6/CLTC/HLA-A/HLA-B/HLA-C/RAB5A/RPS27A/UBA52	45
CC	GO:0042611	MHC protein complex	15/557	25/19594	1.33639e-17	4.0503e-16	2.94331e-16	CD74/HLA-DMA/HLA-DMB/HLA-DPA1/HLA-DPB1/HLA-DQA1/HLA-DQB1/HLA-DRA/HLA-DRB1/HLA-E/HLA-F/HLA-G/HLA-A/HLA-B/HLA-C	15
CC	GO:0030666	endocytic vesicle membrane	33/557	194/19594	1.05654e-16	2.9734e-15	2.16074e-15	CD163/CD74/CORO1A/CSF3R/CYBA/CYBB/HLA-DPA1/HLA-DPB1/HLA-DQA1/HLA-DQB1/HLA-DRA/HLA-DRB1/HLA-E/HLA-F/HLA-G/LYN/RAB11FIP1/RAB31/RAB8A/RAB8B/RAC2/SNAP23/TLR2/WASL/CD3D/IL7R/CLTC/HLA-A/HLA-B/HLA-C/RAB5A/RPS27A/UBA52	33
CC	GO:0030667	secretory granule membrane	40/557	312/19594	1.45429e-15	3.81994e-14	2.77591e-14	BRI3/CD14/CD300A/CD44/CD53/CD58/CD93/CLEC12A/CMTM6/CYBA/CYBB/DIAPH1/FCER1G/FCGR2A/FCGR3B/FPR1/GLIPR1/IQGAP1/ITGB2/LAIR1/LAMTOR1/LILRB2/NCKAP1L/NDUFC2/PECAM1/PTPRC/PTPRJ/RAB27A/RAB31/RAP1A/RAP1B/RAP2B/RHOG/SELL/SNAP23/TLR2/TNFRSF1B/TYROBP/HLA-B/HLA-C	40
CC	GO:0045335	phagocytic vesicle	25/557	138/19594	1.29706e-13	3.19401e-12	2.32105e-12	CDC42/CORO1A/CTSS/CYBA/CYBB/GNLY/HLA-E/HLA-F/HLA-G/MPEG1/NCF1/NCF2/RAB11FIP1/RAB31/RAB8A/RAB8B/RAC2/SNAP23/TLR2/VIM/WAS/HLA-A/HLA-B/HLA-C/RAB5A	25
CC	GO:0071556	integral component of lumenal side of endoplasmic reticulum membrane	13/557	29/19594	3.08404e-13	6.75062e-12	4.90561e-12	CD74/HLA-DPA1/HLA-DPB1/HLA-DQA1/HLA-DQB1/HLA-DRA/HLA-DRB1/HLA-E/HLA-F/HLA-G/HLA-A/HLA-B/HLA-C	13
CC	GO:0098553	lumenal side of endoplasmic reticulum membrane	13/557	29/19594	3.08404e-13	6.75062e-12	4.90561e-12	CD74/HLA-DPA1/HLA-DPB1/HLA-DQA1/HLA-DQB1/HLA-DRA/HLA-DRB1/HLA-E/HLA-F/HLA-G/HLA-A/HLA-B/HLA-C	13
CC	GO:0034774	secretory granule lumen	36/557	322/19594	2.51888e-12	5.22336e-11	3.79576e-11	ACTR2/ALOX5/ARHGAP9/ARPC5/BIN2/CAP1/CFP/COTL1/CPPED1/DOCK2/F13A1/FCN1/FERMT3/FGR/GDI2/GMFG/LYZ/MAN2B1/MIF/MNDA/PF4/PPBP/PTPN6/PYCARD/PYGL/RAB27A/RNASET2/S100A8/S100A9/SDCBP/TGFB1/TMSB4X/EEF2/IMPDH2/EEF1A1/HUWE1	36
CC	GO:0101002	ficolin-1-rich granule	27/557	185/19594	2.97139e-12	5.85364e-11	4.25378e-11	ACTR2/ALOX5/ARPC5/BIN2/CD300A/CD58/CD93/COTL1/CTSS/DIAPH1/FCER1G/FCN1/FGL2/FPR1/GMFG/ITGB2/LAMTOR1/LILRB2/MIF/MNDA/NCKAP1L/PYGL/YPEL5/EEF2/IMPDH2/EEF1A1/HUWE1	27
CC	GO:0060205	cytoplasmic vesicle lumen	36/557	325/19594	3.31283e-12	6.21549e-11	4.51674e-11	ACTR2/ALOX5/ARHGAP9/ARPC5/BIN2/CAP1/CFP/COTL1/CPPED1/DOCK2/F13A1/FCN1/FERMT3/FGR/GDI2/GMFG/LYZ/MAN2B1/MIF/MNDA/PF4/PPBP/PTPN6/PYCARD/PYGL/RAB27A/RNASET2/S100A8/S100A9/SDCBP/TGFB1/TMSB4X/EEF2/IMPDH2/EEF1A1/HUWE1	36
CC	GO:0031983	vesicle lumen	36/557	327/19594	3.96911e-12	7.10832e-11	5.16555e-11	ACTR2/ALOX5/ARHGAP9/ARPC5/BIN2/CAP1/CFP/COTL1/CPPED1/DOCK2/F13A1/FCN1/FERMT3/FGR/GDI2/GMFG/LYZ/MAN2B1/MIF/MNDA/PF4/PPBP/PTPN6/PYCARD/PYGL/RAB27A/RNASET2/S100A8/S100A9/SDCBP/TGFB1/TMSB4X/EEF2/IMPDH2/EEF1A1/HUWE1	36
CC	GO:0098576	lumenal side of membrane	13/557	35/19594	5.73693e-12	9.82762e-11	7.14163e-11	CD74/HLA-DPA1/HLA-DPB1/HLA-DQA1/HLA-DQB1/HLA-DRA/HLA-DRB1/HLA-E/HLA-F/HLA-G/HLA-A/HLA-B/HLA-C	13
CC	GO:0030670	phagocytic vesicle membrane	17/557	77/19594	4.10212e-11	6.73432e-10	4.89376e-10	CORO1A/CYBA/CYBB/HLA-E/HLA-F/HLA-G/RAB11FIP1/RAB31/RAB8A/RAB8B/RAC2/SNAP23/TLR2/HLA-A/HLA-B/HLA-C/RAB5A	17
CC	GO:0042613	MHC class II protein complex	9/557	17/19594	2.25638e-10	3.55606e-09	2.58415e-09	CD74/HLA-DMA/HLA-DMB/HLA-DPA1/HLA-DPB1/HLA-DQA1/HLA-DQB1/HLA-DRA/HLA-DRB1	9
CC	GO:0070820	tertiary granule	23/557	164/19594	2.78801e-10	4.22491e-09	3.0702e-09	CD300A/CD53/CD58/CD93/CFP/CLEC12A/CTSS/CYBA/CYBB/DIAPH1/FCER1G/FPR1/ITGB2/LAIR1/LAMTOR1/LILRB2/LYZ/NCKAP1L/PPBP/PTPN6/RAP2B/SNAP23/YPEL5	23
CC	GO:0009897	external side of plasma membrane	39/557	455/19594	9.73479e-10	1.42056e-08	1.03231e-08	CCR1/CCR2/CD14/CD163/CD302/CD48/CD69/CD74/CD86/CLEC2B/CLEC4A/CLEC7A/CSF2RB/CSF3R/CXCR4/FCER1G/FCGR3A/FCN1/HLA-DRB1/HLA-E/HLA-F/HLA-G/ITGA4/ITGB2/PTPRC/TGFBR2/TLR4/TLR8/CCR7/CD1E/CD2/CD27/CD3D/CD79A/CD8A/IL2RG/IL7R/MS4A1/TRBC1	39
CC	GO:0005765	lysosomal membrane	35/557	404/19594	5.47163e-09	7.43387e-08	5.40212e-08	AP1S2/BRI3/CD74/CMTM6/CSF3R/DRAM2/FPR1/GLIPR1/GNB4/HLA-DMA/HLA-DMB/HLA-DPA1/HLA-DPB1/HLA-DQA1/HLA-DQB1/HLA-DRA/HLA-DRB1/HLA-F/IFITM2/LAMTOR1/LAPTM5/LYN/MFSD1/NDUFC2/NKG7/RAP1B/TLR8/TMEM9/TRAF3IP3/LNPEP/CLTC/IFITM1/VPS35/EEF1A1/UBA52	35
CC	GO:0098852	lytic vacuole membrane	35/557	404/19594	5.47163e-09	7.43387e-08	5.40212e-08	AP1S2/BRI3/CD74/CMTM6/CSF3R/DRAM2/FPR1/GLIPR1/GNB4/HLA-DMA/HLA-DMB/HLA-DPA1/HLA-DPB1/HLA-DQA1/HLA-DQB1/HLA-DRA/HLA-DRB1/HLA-F/IFITM2/LAMTOR1/LAPTM5/LYN/MFSD1/NDUFC2/NKG7/RAP1B/TLR8/TMEM9/TRAF3IP3/LNPEP/CLTC/IFITM1/VPS35/EEF1A1/UBA52	35
CC	GO:0031252	cell leading edge	35/557	416/19594	1.16001e-08	1.52348e-07	1.1071e-07	ACTR2/ACTR3/AIF1/APBB1IP/ARHGEF6/ARPC2/ARPC3/ARPC5/CAPZB/CD44/CDC42/CORO1A/CXCR4/DIAPH1/DOCK8/FGD2/FGR/IQGAP1/LCP1/MYADM/PTPRJ/RAC2/SAMSN1/SWAP70/TLR4/VASP/VIM/WASL/WIPF1/EVL/ATF4/PABPC1/RAB5A/RPS3/EEF1A1	35
CC	GO:0012507	ER to Golgi transport vesicle membrane	13/557	62/19594	1.59803e-08	2.03104e-07	1.47593e-07	CD74/HLA-DPA1/HLA-DPB1/HLA-DQA1/HLA-DQB1/HLA-DRA/HLA-DRB1/HLA-E/HLA-F/HLA-G/HLA-A/HLA-B/HLA-C	13
CC	GO:0005774	vacuolar membrane	35/557	449/19594	7.8184e-08	9.6264e-07	6.99541e-07	AP1S2/BRI3/CD74/CMTM6/CSF3R/DRAM2/FPR1/GLIPR1/GNB4/HLA-DMA/HLA-DMB/HLA-DPA1/HLA-DPB1/HLA-DQA1/HLA-DQB1/HLA-DRA/HLA-DRB1/HLA-F/IFITM2/LAMTOR1/LAPTM5/LYN/MFSD1/NDUFC2/NKG7/RAP1B/TLR8/TMEM9/TRAF3IP3/LNPEP/CLTC/IFITM1/VPS35/EEF1A1/UBA52	35
CC	GO:1904813	ficolin-1-rich granule lumen	17/557	124/19594	8.3889e-08	1.00158e-06	7.2784e-07	ACTR2/ALOX5/ARPC5/BIN2/COTL1/CTSS/FCN1/FGL2/GMFG/MIF/MNDA/PYGL/YPEL5/EEF2/IMPDH2/EEF1A1/HUWE1	17
CC	GO:0042581	specific granule	19/557	160/19594	1.52393e-07	1.76597e-06	1.28331e-06	CD53/CD93/CFP/CLEC12A/CMTM6/CYBA/CYBB/DOCK2/ITGB2/LAIR1/LAMTOR1/LYZ/PTPN6/PTPRJ/RAB27A/RAP1A/RAP2B/SNAP23/TNFRSF1B	19
CC	GO:0016282	eukaryotic 43S preinitiation complex	7/557	17/19594	2.19364e-07	2.46941e-06	1.7945e-06	EIF1/EIF3D/EIF3F/EIF3G/EIF3E/EIF3H/EIF3L	7
CC	GO:0035579	specific granule membrane	14/557	91/19594	2.73623e-07	2.99466e-06	2.17619e-06	CD53/CD93/CLEC12A/CMTM6/CYBA/CYBB/ITGB2/LAIR1/LAMTOR1/PTPRJ/RAP1A/RAP2B/SNAP23/TNFRSF1B	14
CC	GO:0001772	immunological synapse	10/557	44/19594	3.30419e-07	3.51851e-06	2.55687e-06	CD37/CD53/CORO1A/GZMA/GZMB/HLA-DRA/HLA-DRB1/PTPRJ/LCK/RHOH	10
CC	GO:0015629	actin cytoskeleton	36/557	499/19594	3.42477e-07	3.53764e-06	2.57076e-06	ACTR2/ACTR3/AIF1/AKAP13/ARPC1B/ARPC2/ARPC3/ARPC5/BIN2/CAP1/CAPZA2/CAPZB/CORO1A/COTL1/CYBA/DIAPH1/FERMT3/FGR/HCK/HCLS1/IQGAP1/LCP1/LSP1/MYADM/MYO1F/PTK2/RAC2/RCSD1/STK17B/SWAP70/VASP/WAS/WASL/WIPF1/RAB5A/EEF1A1	36
CC	GO:0070993	translation preinitiation complex	7/557	18/19594	3.50172e-07	3.53764e-06	2.57076e-06	EIF1/EIF3D/EIF3F/EIF3G/EIF3E/EIF3H/EIF3L	7
CC	GO:0005766	primary lysosome	18/557	155/19594	4.51992e-07	4.34354e-06	3.1564e-06	ACTR2/BRI3/CAP1/CMTM6/CPPED1/FPR1/GDI2/GLIPR1/LAMTOR1/LYZ/MAN2B1/MNDA/NDUFC2/PYCARD/RAP1B/RNASET2/SDCBP/SNAP23	18
CC	GO:0042582	azurophil granule	18/557	155/19594	4.51992e-07	4.34354e-06	3.1564e-06	ACTR2/BRI3/CAP1/CMTM6/CPPED1/FPR1/GDI2/GLIPR1/LAMTOR1/LYZ/MAN2B1/MNDA/NDUFC2/PYCARD/RAP1B/RNASET2/SDCBP/SNAP23	18
CC	GO:0098562	cytoplasmic side of membrane	20/557	193/19594	6.69732e-07	6.28272e-06	4.56559e-06	FGR/GNA13/GNB4/GNG2/HCK/IQGAP1/LYN/PTEN/PTK2/PTPRC/RGS2/SLA/SNX18/CD2/LCK/RAB5A/EEF1A1/RPL27/RPS28/RPS29	20
CC	GO:0045121	membrane raft	27/557	326/19594	7.5695e-07	6.93578e-06	5.04016e-06	CD14/CD48/EFHD2/HCK/HMOX1/ITGB2/KCNE3/LAMTOR1/LAT2/LYN/MYADM/PECAM1/PTPRC/RAP2B/SDCBP/SELPLG/TGFBR2/TLR2/TNFRSF1B/BIRC3/CD2/CD79A/CD8A/LCK/MS4A1/RFTN1/RAB5A	27
CC	GO:0098857	membrane microdomain	27/557	327/19594	8.03512e-07	7.19508e-06	5.22859e-06	CD14/CD48/EFHD2/HCK/HMOX1/ITGB2/KCNE3/LAMTOR1/LAT2/LYN/MYADM/PECAM1/PTPRC/RAP2B/SDCBP/SELPLG/TGFBR2/TLR2/TNFRSF1B/BIRC3/CD2/CD79A/CD8A/LCK/MS4A1/RFTN1/RAB5A	27
CC	GO:0070821	tertiary granule membrane	12/557	73/19594	9.3745e-07	8.20789e-06	5.96459e-06	CD300A/CD53/CD93/CLEC12A/CYBA/CYBB/FCER1G/ITGB2/LAIR1/LILRB2/RAP2B/SNAP23	12
CC	GO:0005852	eukaryotic translation initiation factor 3 complex	6/557	15/19594	2.06625e-06	1.73213e-05	1.25872e-05	EIF3D/EIF3F/EIF3G/EIF3E/EIF3H/EIF3L	6
CC	GO:0033290	eukaryotic 48S preinitiation complex	6/557	15/19594	2.06625e-06	1.73213e-05	1.25872e-05	EIF3D/EIF3F/EIF3G/EIF3E/EIF3H/EIF3L	6
CC	GO:0030134	COPII-coated ER to Golgi transport vesicle	13/557	94/19594	2.52464e-06	2.07231e-05	1.50593e-05	CD74/HLA-DPA1/HLA-DPB1/HLA-DQA1/HLA-DQB1/HLA-DRA/HLA-DRB1/HLA-E/HLA-F/HLA-G/HLA-A/HLA-B/HLA-C	13
CC	GO:0030027	lamellipodium	19/557	202/19594	5.37402e-06	4.32115e-05	3.14014e-05	ACTR2/ACTR3/AIF1/APBB1IP/ARHGEF6/ARPC2/ARPC3/ARPC5/CAPZB/CD44/CORO1A/DOCK8/FGD2/RAC2/SWAP70/VASP/WASL/EVL/PABPC1	19
CC	GO:0030669	clathrin-coated endocytic vesicle membrane	11/557	72/19594	5.58092e-06	4.39776e-05	3.19581e-05	CD74/HLA-DPA1/HLA-DPB1/HLA-DQA1/HLA-DQB1/HLA-DRA/HLA-DRB1/CD3D/IL7R/CLTC/RAB5A	11
CC	GO:0101003	ficolin-1-rich granule membrane	10/557	61/19594	7.78263e-06	6.01247e-05	4.3692e-05	CD300A/CD58/CD93/DIAPH1/FCER1G/FPR1/ITGB2/LAMTOR1/LILRB2/NCKAP1L	10
CC	GO:0045334	clathrin-coated endocytic vesicle	12/557	91/19594	1.0113e-05	7.42305e-05	5.39425e-05	CD74/HLA-DPA1/HLA-DPB1/HLA-DQA1/HLA-DQB1/HLA-DRA/HLA-DRB1/PICALM/CD3D/IL7R/CLTC/RAB5A	12
CC	GO:0030135	coated vesicle	23/557	290/19594	1.0145e-05	7.42305e-05	5.39425e-05	CD74/HLA-DPA1/HLA-DPB1/HLA-DQA1/HLA-DQB1/HLA-DRA/HLA-DRB1/HLA-E/HLA-F/HLA-G/PICALM/RAB27A/RAB8A/RAB8B/SNX18/SPG21/CD3D/IL7R/CLTC/HLA-A/HLA-B/HLA-C/RAB5A	23
CC	GO:0001891	phagocytic cup	7/557	28/19594	1.01737e-05	7.42305e-05	5.39425e-05	AIF1/BIN2/CDC42SE2/CORO1A/LCP1/RAB31/TLR4	7
CC	GO:0030662	coated vesicle membrane	17/557	176/19594	1.1741e-05	8.41081e-05	6.11205e-05	CD74/HLA-DPA1/HLA-DPB1/HLA-DQA1/HLA-DQB1/HLA-DRA/HLA-DRB1/HLA-E/HLA-F/HLA-G/CD3D/IL7R/CLTC/HLA-A/HLA-B/HLA-C/RAB5A	17
CC	GO:0044194	cytolytic granule	5/557	13/19594	1.94211e-05	0.000136052	9.88677e-05	GNLY/GZMB/GZMH/NKG7/PRF1	5
CC	GO:0005884	actin filament	13/557	113/19594	1.96827e-05	0.000136052	9.88677e-05	AIF1/CORO1A/COTL1/DIAPH1/HCK/HCLS1/IQGAP1/LCP1/RAC2/RCSD1/WAS/WASL/WIPF1	13
CC	GO:0032588	trans-Golgi network membrane	12/557	100/19594	2.67095e-05	0.00018144	0.000131851	AP1S2/CD74/HLA-DPA1/HLA-DPB1/HLA-DQA1/HLA-DQB1/HLA-DRA/HLA-DRB1/RAB31/RAB8A/RHOBTB3/CLTC	12
CC	GO:0030136	clathrin-coated vesicle	17/557	192/19594	3.63275e-05	0.000242594	0.000176291	CD74/HLA-DPA1/HLA-DPB1/HLA-DQA1/HLA-DQB1/HLA-DRA/HLA-DRB1/PICALM/RAB27A/RAB8A/RAB8B/SNX18/SPG21/CD3D/IL7R/CLTC/RAB5A	17
CC	GO:0014069	postsynaptic density	23/557	318/19594	4.37904e-05	0.000287557	0.000208965	ACTR2/ARRB2/BNIP3/CAPZB/LYN/MPDZ/RAB8A/PHB2/RPL8/RPS14/RPS3/VPS35/RPL12/RPL14/RPL30/RPL38/RPL6/RPL7/RPLP0/RPS18/RPS19/RPS25/RPS27	23
CC	GO:0030863	cortical cytoskeleton	12/557	107/19594	5.26527e-05	0.000340085	0.000247136	ACTR2/AKAP13/CAP1/CAPZA2/CAPZB/CORO1A/COTL1/HCLS1/IQGAP1/MYADM/WASL/EEF1A1	12
CC	GO:0032279	asymmetric synapse	23/557	323/19594	5.56685e-05	0.000353765	0.000257077	ACTR2/ARRB2/BNIP3/CAPZB/LYN/MPDZ/RAB8A/PHB2/RPL8/RPS14/RPS3/VPS35/RPL12/RPL14/RPL30/RPL38/RPL6/RPL7/RPLP0/RPS18/RPS19/RPS25/RPS27	23
CC	GO:0005791	rough endoplasmic reticulum	10/557	79/19594	7.86918e-05	0.000484446	0.000352042	CYBB/NCF1/RPL18/RPL4/RPL27/RPL6/RPS21/RPS23/RPS28/RPS29	10
CC	GO:0030864	cortical actin cytoskeleton	10/557	79/19594	7.86918e-05	0.000484446	0.000352042	ACTR2/AKAP13/CAP1/CORO1A/COTL1/HCLS1/IQGAP1/MYADM/WASL/EEF1A1	10
CC	GO:0005938	cell cortex	22/557	310/19594	8.44004e-05	0.000511596	0.000371772	ACTR2/AKAP13/BIN2/CAP1/CAPZA2/CAPZB/CD302/CORO1A/COTL1/CYTIP/HCLS1/IQGAP1/MYADM/PFN1/PTK2/RAC2/RHOBTB3/RHOG/WASL/FNBP1/RHOH/EEF1A1	22
CC	GO:0055038	recycling endosome membrane	11/557	96/19594	8.81376e-05	0.000526155	0.000382351	CMTM6/HLA-E/HLA-F/HLA-G/RAB8A/RAB8B/RAP2B/SNX18/HLA-A/HLA-B/HLA-C	11
CC	GO:0009898	cytoplasmic side of plasma membrane	15/557	169/19594	0.000100272	0.000589659	0.000428499	FGR/GNA13/GNB4/GNG2/HCK/IQGAP1/LYN/PTEN/PTK2/PTPRC/RGS2/SLA/SNX18/CD2/LCK	15
CC	GO:0031234	extrinsic component of cytoplasmic side of plasma membrane	11/557	99/19594	0.000116696	0.000676153	0.000491353	FGR/GNA13/GNB4/GNG2/HCK/IQGAP1/LYN/PTK2/SLA/SNX18/LCK	11
CC	GO:0099572	postsynaptic specialization	23/557	341/19594	0.000125966	0.000719286	0.000522698	ACTR2/ARRB2/BNIP3/CAPZB/LYN/MPDZ/RAB8A/PHB2/RPL8/RPS14/RPS3/VPS35/RPL12/RPL14/RPL30/RPL38/RPL6/RPL7/RPLP0/RPS18/RPS19/RPS25/RPS27	23
CC	GO:0005775	vacuolar lumen	15/557	174/19594	0.000139001	0.000782376	0.000568545	ACTR2/CAP1/CD74/CPPED1/CTSS/GDI2/IFI30/LYZ/MAN2B1/MNDA/PYCARD/RNASET2/SDCBP/VCAN/CD1E	15
CC	GO:0098984	neuron to neuron synapse	23/557	347/19594	0.000162829	0.000903586	0.000656627	ACTR2/ARRB2/BNIP3/CAPZB/LYN/MPDZ/RAB8A/PHB2/RPL8/RPS14/RPS3/VPS35/RPL12/RPL14/RPL30/RPL38/RPL6/RPL7/RPLP0/RPS18/RPS19/RPS25/RPS27	23
CC	GO:0042105	alpha-beta T cell receptor complex	4/557	11/19594	0.00018182	0.000994961	0.000723028	PTPN6/CD247/CD3D/TRAC	4
CC	GO:0035578	azurophil granule lumen	10/557	91/19594	0.000259057	0.0013982	0.00101605	ACTR2/CAP1/CPPED1/GDI2/LYZ/MAN2B1/MNDA/PYCARD/RNASET2/SDCBP	10
CC	GO:0030665	clathrin-coated vesicle membrane	11/557	111/19594	0.000322747	0.00171841	0.00124875	CD74/HLA-DPA1/HLA-DPB1/HLA-DQA1/HLA-DQB1/HLA-DRA/HLA-DRB1/CD3D/IL7R/CLTC/RAB5A	11
CC	GO:0043020	NADPH oxidase complex	4/557	14/19594	0.000515262	0.00270684	0.00196703	CYBA/CYBB/NCF1/NCF2	4
CC	GO:0001726	ruffle	14/557	177/19594	0.000552994	0.00286684	0.0020833	AIF1/DIAPH1/FGD2/FGR/IQGAP1/LCP1/MYADM/PTPRJ/SAMSN1/TLR4/WIPF1/RAB5A/RPS3/EEF1A1	14
CC	GO:0030658	transport vesicle membrane	15/557	205/19594	0.000802654	0.00410709	0.00298458	CD74/HLA-DPA1/HLA-DPB1/HLA-DQA1/HLA-DQB1/HLA-DRA/HLA-DRB1/HLA-E/HLA-F/HLA-G/CLTC/HLA-A/HLA-B/HLA-C/RAB5A	15
CC	GO:0030176	integral component of endoplasmic reticulum membrane	13/557	164/19594	0.000844404	0.00426532	0.00309957	CD74/HLA-DPA1/HLA-DPB1/HLA-DQA1/HLA-DQB1/HLA-DRA/HLA-DRB1/HLA-E/HLA-F/HLA-G/HLA-A/HLA-B/HLA-C	13
CC	GO:0019897	extrinsic component of plasma membrane	13/557	170/19594	0.0011759	0.00586461	0.00426175	FCN1/FGR/GNA13/GNB4/GNG2/HCK/IQGAP1/LYN/PICALM/PTK2/SLA/SNX18/LCK	13
CC	GO:0035577	azurophil granule membrane	7/557	58/19594	0.00123776	0.00609595	0.00442986	BRI3/CMTM6/FPR1/GLIPR1/LAMTOR1/NDUFC2/RAP1B	7
CC	GO:0030133	transport vesicle	23/557	402/19594	0.00125614	0.00611011	0.00444015	CD74/HCK/HLA-DPA1/HLA-DPB1/HLA-DQA1/HLA-DQB1/HLA-DRA/HLA-DRB1/HLA-E/HLA-F/HLA-G/LAPTM5/PICALM/RAB27A/RAB8A/RAB8B/SPG21/STX11/CLTC/HLA-A/HLA-B/HLA-C/RAB5A	23
CC	GO:0031227	intrinsic component of endoplasmic reticulum membrane	13/557	172/19594	0.00130803	0.00628491	0.00456718	CD74/HLA-DPA1/HLA-DPB1/HLA-DQA1/HLA-DQB1/HLA-DRA/HLA-DRB1/HLA-E/HLA-F/HLA-G/HLA-A/HLA-B/HLA-C	13
CC	GO:0031256	leading edge membrane	13/557	175/19594	0.00152922	0.00725919	0.00527518	AIF1/CD44/CDC42/DIAPH1/DOCK8/FGD2/FGR/LCP1/PTPRJ/VASP/ATF4/RPS3/EEF1A1	13
CC	GO:0036464	cytoplasmic ribonucleoprotein granule	16/557	243/19594	0.00166187	0.00779497	0.00566453	CDC42/IQGAP1/MBNL1/NFKBIZ/PABPC3/RNF135/USP3/ZFP36/DDX6/PABPC1/RPS6/ZFP36L1/RPL6/RPLP0/RPS4X/TSTD1	16
CC	GO:0005769	early endosome	22/557	389/19594	0.00183528	0.00850707	0.006182	CMTM6/CORO1A/CXCR4/CYTIP/FGD2/HLA-DRA/HLA-E/HLA-F/HLA-G/PICALM/PTP4A2/RAB31/RAP1A/TLR4/CD1E/LNPEP/RFTN1/HLA-A/HLA-B/HLA-C/RAB5A/VPS35	22
CC	GO:0035770	ribonucleoprotein granule	16/557	261/19594	0.00339515	0.0155545	0.0113033	CDC42/IQGAP1/MBNL1/NFKBIZ/PABPC3/RNF135/USP3/ZFP36/DDX6/PABPC1/RPS6/ZFP36L1/RPL6/RPLP0/RPS4X/TSTD1	16
CC	GO:1904724	tertiary granule lumen	6/557	55/19594	0.00457405	0.0207146	0.0150531	CFP/CTSS/LYZ/PPBP/PTPN6/YPEL5	6
CC	GO:0035861	site of double-strand break	7/557	73/19594	0.00466026	0.0208652	0.0151626	ACTR2/ACTR3/ARPC2/ARPC3/ARPC5/SAMHD1/WAS	7
CC	GO:0001931	uropod	3/557	13/19594	0.00528189	0.023123	0.0168032	MSN/SELPLG/ICAM2	3
CC	GO:0031254	cell trailing edge	3/557	13/19594	0.00528189	0.023123	0.0168032	MSN/SELPLG/ICAM2	3
CC	GO:0032587	ruffle membrane	8/557	97/19594	0.00641247	0.0277639	0.0201757	AIF1/DIAPH1/FGD2/FGR/LCP1/PTPRJ/RPS3/EEF1A1	8
CC	GO:0098554	cytoplasmic side of endoplasmic reticulum membrane	3/557	14/19594	0.00658188	0.0281876	0.0204837	RPL27/RPS28/RPS29	3
CC	GO:0005770	late endosome	16/557	283/19594	0.0073041	0.0309442	0.0224869	ANKRD13A/CD74/CTSS/CXCR4/HLA-DMA/HLA-DMB/HLA-DRA/HLA-DRB1/IFITM2/LAMTOR1/RAB27A/RAP1A/TMEM9/CD1E/CD79A/VPS35	16
CC	GO:0005802	trans-Golgi network	15/557	260/19594	0.0077268	0.0323868	0.0235352	AP1S2/CD74/HLA-DPA1/HLA-DPB1/HLA-DQA1/HLA-DQB1/HLA-DRA/HLA-DRB1/MS4A6A/MS4A7/RAB31/RAB8A/RHOBTB3/TGFBI/CLTC	15
CC	GO:0005911	cell-cell junction	24/557	497/19594	0.0084968	0.0352394	0.0256081	ACTR3/CD53/CDC42/CORO1A/GRB2/IQGAP1/LYN/MPDZ/MSN/MYADM/PECAM1/PPP1CA/PTPN6/PTPRJ/RAP1B/RAP2B/SDCBP/SH3KBP1/SNAP23/TJP2/VASP/WAS/CD2/ITK	24
CC	GO:0002102	podosome	4/557	29/19594	0.00872848	0.0358232	0.0260323	ACTR2/BIN2/FERMT3/LCP1	4
CC	GO:0072562	blood microparticle	10/557	147/19594	0.00939363	0.0381556	0.0277273	C1QB/C1QC/CD5L/CLIC1/F13A1/MSN/PFN1/SDCBP/TGFB1/ZBTB38	10
CC	GO:0031901	early endosome membrane	11/557	172/19594	0.0103022	0.0414191	0.0300988	CMTM6/FGD2/HLA-DRA/HLA-E/HLA-F/HLA-G/RAB31/HLA-A/HLA-B/HLA-C/RAB5A	11
CC	GO:0055037	recycling endosome	12/557	196/19594	0.0104976	0.0417783	0.0303599	CMTM6/HLA-E/HLA-F/HLA-G/RAB11FIP1/RAB8A/RAB8B/RAP2B/SNX18/HLA-A/HLA-B/HLA-C	12
CC	GO:0005767	secondary lysosome	3/557	17/19594	0.011543	0.0454792	0.0330493	NCF1/NCF2/NCOA4	3
CC	GO:0031093	platelet alpha granule lumen	6/557	67/19594	0.0118515	0.0462328	0.0335969	F13A1/FERMT3/PF4/PPBP/TGFB1/TMSB4X	6
CC	GO:0030140	trans-Golgi network transport vesicle	4/557	32/19594	0.0123619	0.0477509	0.0347001	RAB8A/RAB8B/SPG21/CLTC	4
MF	GO:0003735	structural constituent of ribosome	75/548	181/18410	1.60431e-66	1.03157e-63	8.81526e-64	RPL10/RPL13/RPL18/RPL18A/RPL29/RPL3/RPL35/RPL4/RPL8/RPS14/RPS15/RPS3/RPS4Y1/RPS5/RPS6/RPS9/RPL10A/RPL11/RPL12/RPL13A/RPL14/RPL15/RPL19/RPL21/RPL22/RPL23A/RPL24/RPL27/RPL27A/RPL30/RPL31/RPL32/RPL34/RPL35A/RPL36/RPL36A/RPL36AL/RPL37/RPL37A/RPL38/RPL39/RPL41/RPL5/RPL6/RPL7/RPL7A/RPL9/RPLP0/RPLP1/RPLP2/RPS10/RPS11/RPS12/RPS15A/RPS16/RPS17/RPS18/RPS19/RPS2/RPS20/RPS21/RPS23/RPS24/RPS25/RPS27/RPS27A/RP…	75
MF	GO:0140375	immune receptor activity	25/548	148/18410	1.81666e-12	5.84057e-10	4.99104e-10	CCR1/CCR2/CD44/CD74/CSF2RB/CSF3R/CXCR4/FCER1G/FCGR3A/FPR1/HLA-DPA1/HLA-DQA1/HLA-DQB1/HLA-DRA/HLA-DRB1/IFNGR1/IFNGR2/IL10RA/IL17RA/LILRA2/LILRB2/CCR7/CR2/IL2RG/IL7R	25
MF	GO:0019843	rRNA binding	17/548	66/18410	5.76322e-12	1.23525e-09	1.05558e-09	RPL3/RPL8/RPS14/RPS3/RPS4Y1/RPS5/RPS9/RPL11/RPL12/RPL23A/RPL37/RPL5/RPL9/RPLP0/RPS11/RPS18/RPS4X	17
MF	GO:0023023	MHC protein complex binding	12/548	36/18410	2.80122e-10	4.50297e-08	3.848e-08	CD74/HLA-DMA/HLA-DMB/HLA-DPA1/HLA-DPB1/HLA-DQA1/HLA-DQB1/HLA-DRA/HLA-DRB1/LILRB2/CD8A/MS4A1	12
MF	GO:0042605	peptide antigen binding	12/548	37/18410	4.03464e-10	5.18855e-08	4.43386e-08	HLA-DPA1/HLA-DPB1/HLA-DQA1/HLA-DQB1/HLA-DRA/HLA-DRB1/HLA-E/HLA-F/HLA-G/HLA-A/HLA-B/HLA-C	12
MF	GO:0023026	MHC class II protein complex binding	10/548	27/18410	2.69154e-09	2.88443e-07	2.46489e-07	CD74/HLA-DMA/HLA-DMB/HLA-DPA1/HLA-DPB1/HLA-DQA1/HLA-DQB1/HLA-DRA/HLA-DRB1/MS4A1	10
MF	GO:0090079	translation regulator activity, nucleic acid binding	16/548	108/18410	1.23961e-07	1.03216e-05	8.82027e-06	EIF2S3/EEF1G/EEF2/EIF1/EIF3D/EIF3F/EIF3G/EIF4B/PABPC1/EEF1A1/EEF1B2/EEF1D/EIF3E/EIF3H/EIF3L/SHMT2	16
MF	GO:0042608	T cell receptor binding	6/548	10/18410	1.28418e-07	1.03216e-05	8.82027e-06	DOCK2/HLA-DRA/HLA-DRB1/HLA-E/LCK/HLA-A	6
MF	GO:0008135	translation factor activity, RNA binding	14/548	84/18410	1.70062e-07	1.215e-05	1.03828e-05	EIF2S3/EEF1G/EEF2/EIF1/EIF3D/EIF3F/EIF3G/EIF4B/EEF1A1/EEF1B2/EEF1D/EIF3E/EIF3H/EIF3L	14
MF	GO:0003823	antigen binding	20/548	174/18410	2.55439e-07	1.52909e-05	1.30668e-05	CD48/FCN1/HLA-DPA1/HLA-DPB1/HLA-DQA1/HLA-DQB1/HLA-DRA/HLA-DRB1/HLA-E/HLA-F/HLA-G/ITGA4/LILRA2/TGFB1/CD1E/IL7R/TRBC1/HLA-A/HLA-B/HLA-C	20
MF	GO:0045296	cadherin binding	29/548	333/18410	2.61586e-07	1.52909e-05	1.30668e-05	CAPZB/CLIC1/EFHD2/EIF2S3/FXYD5/IQGAP1/PFN1/PICALM/PPP1CA/PTPRJ/SWAP70/TJP2/VASP/DDX6/ZC3HAV1/EEF1G/EEF2/RPL29/TAGLN2/EEF1D/EIF3E/RPL14/RPL15/RPL23A/RPL24/RPL34/RPL6/RPL7A/RPS2	29
MF	GO:0005126	cytokine receptor binding	25/548	272/18410	6.49557e-07	3.48054e-05	2.97429e-05	CCL14/CCL3/CCL4/CCL5/CCR2/CD300LF/CXCL8/ERAP1/GRB2/IL1B/MIF/PF4/PPBP/PYCARD/SDCBP/TGFB1/TGFBR2/TNFSF13/TNFSF13B/CCL19/CCL21/CXCL13/JAK1/JAK3/LTB	25
MF	GO:0004896	cytokine receptor activity	14/548	97/18410	1.05118e-06	4.9371e-05	4.21899e-05	CCR1/CCR2/CD44/CD74/CSF2RB/CSF3R/CXCR4/IFNGR1/IFNGR2/IL10RA/IL17RA/CCR7/IL2RG/IL7R	14
MF	GO:0042379	chemokine receptor binding	12/548	71/18410	1.10914e-06	4.9371e-05	4.21899e-05	CCL14/CCL3/CCL4/CCL5/CCR2/CXCL8/PF4/PPBP/CCL19/CCL21/CXCL13/JAK1	12
MF	GO:0003779	actin binding	33/548	439/18410	1.15173e-06	4.9371e-05	4.21899e-05	ACTR2/ACTR3/AIF1/ARPC1B/ARPC2/ARPC3/ARPC5/CAP1/CAPZA2/CAPZB/CORO1A/COTL1/CXCR4/DIAPH1/FXYD5/GMFG/HCLS1/IQGAP1/LCP1/LSP1/MSN/MYO1F/PFN1/PPP1R18/PTK2/RCSD1/S100A4/TMSB4X/VASP/WAS/WASL/WIPF1/EVL	33
MF	GO:0008009	chemokine activity	10/548	49/18410	1.45403e-06	5.8434e-05	4.99346e-05	CCL14/CCL3/CCL4/CCL5/CXCL8/PF4/PPBP/CCL19/CCL21/CXCL13	10
MF	GO:0042277	peptide binding	26/548	322/18410	4.41696e-06	0.000158569	0.000135504	C1QA/CD14/CD74/CRIP1/ERAP1/HLA-DPA1/HLA-DPB1/HLA-DQA1/HLA-DQB1/HLA-DRA/HLA-DRB1/HLA-E/HLA-F/HLA-G/ITGB2/LILRB2/NFKBIA/PICALM/TLR2/TLR4/CD1E/LNPEP/HLA-A/HLA-B/HLA-C/PFDN5	26
MF	GO:0019865	immunoglobulin binding	7/548	24/18410	4.43893e-06	0.000158569	0.000135504	FCER1G/FCGR2A/FCGR2C/FCGR3A/FCGR3B/LILRA2/MS4A1	7
MF	GO:0032395	MHC class II receptor activity	5/548	10/18410	5.10909e-06	0.000172902	0.000147753	HLA-DPA1/HLA-DQA1/HLA-DQB1/HLA-DRA/HLA-DRB1	5
MF	GO:0048020	CCR chemokine receptor binding	9/548	47/18410	8.53421e-06	0.000274375	0.000234466	CCL14/CCL3/CCL4/CCL5/CCR2/CCL19/CCL21/CXCL13/JAK1	9
MF	GO:0019864	IgG binding	5/548	11/18410	9.13716e-06	0.000279771	0.000239077	FCER1G/FCGR2A/FCGR2C/FCGR3A/FCGR3B	5
MF	GO:0051020	GTPase binding	24/548	298/18410	1.07154e-05	0.000295124	0.000252197	AKAP13/ARHGDIB/BNIP3/CDC42SE1/CDC42SE2/DIAPH1/DOCK11/DOCK2/FGD2/GDI2/IQGAP1/LAMTOR1/LCP1/NCF2/PFN1/PICALM/RAB11FIP1/RAB8A/RAP1A/RASSF5/RHOBTB3/WAS/RAPGEF6/RHOH	24
MF	GO:0030695	GTPase regulator activity	33/548	488/18410	1.10155e-05	0.000295124	0.000252197	AKAP13/ARHGAP30/ARHGAP9/ARHGDIB/ARHGEF6/CDC42SE1/DOCK11/DOCK2/DOCK8/FGD2/GDI2/GNA13/GPSM3/IQGAP1/ITSN2/LAMTOR1/NCKAP1L/RAP1A/RGS18/RGS2/SMAP2/SWAP70/TAGAP/WAS/WASL/ARHGAP15/ARHGEF18/DENND2D/RAPGEF6/RGS10/RHOH/EEF1B2/EEF1D	33
MF	GO:0060589	nucleoside-triphosphatase regulator activity	33/548	488/18410	1.10155e-05	0.000295124	0.000252197	AKAP13/ARHGAP30/ARHGAP9/ARHGDIB/ARHGEF6/CDC42SE1/DOCK11/DOCK2/DOCK8/FGD2/GDI2/GNA13/GPSM3/IQGAP1/ITSN2/LAMTOR1/NCKAP1L/RAP1A/RGS18/RGS2/SMAP2/SWAP70/TAGAP/WAS/WASL/ARHGAP15/ARHGEF18/DENND2D/RAPGEF6/RGS10/RHOH/EEF1B2/EEF1D	33
MF	GO:0003743	translation initiation factor activity	9/548	51/18410	1.71409e-05	0.000440863	0.000376738	EIF2S3/EIF1/EIF3D/EIF3F/EIF3G/EIF4B/EIF3E/EIF3H/EIF3L	9
MF	GO:0019955	cytokine binding	15/548	141/18410	2.0474e-05	0.000506338	0.00043269	CCR1/CCR2/CD74/CSF1R/CSF3R/CXCR4/IFNGR1/IL10RA/ITGA4/TGFBR2/TNFRSF1B/ZFP36/CCR7/IL2RG/TMC8	15
MF	GO:0055106	ubiquitin-protein transferase regulator activity	6/548	21/18410	2.50807e-05	0.000597292	0.000510414	RPS15/RPL11/RPL37/RPL5/RPS20/RPS7	6
MF	GO:0003924	GTPase activity	25/548	336/18410	2.71548e-05	0.00062359	0.000532887	ARHGDIB/ARL4C/CDC42/EIF2S3/GNA13/RAB27A/RAB31/RAB8A/RAB8B/RAC2/RALB/RAP1A/RAP1B/RAP2B/RGS18/RGS2/RHOBTB3/RHOG/TUBB1/RGS10/RGS13/RHOH/EEF2/RAB5A/EEF1A1	25
MF	GO:0033218	amide binding	28/548	402/18410	3.01563e-05	0.000668638	0.000571383	C1QA/CD14/CD300LF/CD74/CRIP1/ERAP1/HLA-DPA1/HLA-DPB1/HLA-DQA1/HLA-DQB1/HLA-DRA/HLA-DRB1/HLA-E/HLA-F/HLA-G/ITGB2/LILRB2/NFKBIA/PICALM/TLR2/TLR4/CD1E/LNPEP/HLA-A/HLA-B/HLA-C/PFDN5/PHB2	28
MF	GO:0004715	non-membrane spanning protein tyrosine kinase activity	8/548	45/18410	4.77956e-05	0.00102442	0.000875415	FGR/HCK/LYN/PTK2/ITK/JAK1/JAK3/LCK	8
MF	GO:0031267	small GTPase binding	21/548	267/18410	5.32967e-05	0.00110548	0.000944681	AKAP13/ARHGDIB/CDC42SE1/CDC42SE2/DIAPH1/DOCK11/DOCK2/FGD2/GDI2/IQGAP1/NCF2/PFN1/PICALM/RAB11FIP1/RAB8A/RAP1A/RASSF5/RHOBTB3/WAS/RAPGEF6/RHOH	21
MF	GO:0017124	SH3 domain binding	13/548	125/18410	9.11765e-05	0.00182667	0.00156098	CYBA/GPX1/GRB2/HCLS1/LYN/NCF1/PTPN6/SH3BGRL/SH3KBP1/VASP/WAS/WIPF1/EVL	13
MF	GO:0038187	pattern recognition receptor activity	6/548	26/18410	9.37483e-05	0.00182667	0.00156098	CD14/CLEC7A/FCN1/TLR2/TLR4/TLR8	6
MF	GO:0048027	mRNA 5'-UTR binding	6/548	27/18410	0.000117522	0.00222256	0.00189928	RPS14/RPL41/RPL5/RPS3A/RPS7/SHMT2	6
MF	GO:0016175	superoxide-generating NAD(P)H oxidase activity	4/548	10/18410	0.000141353	0.00252472	0.00215749	CYBA/CYBB/NCF1/NCF2	4
MF	GO:0050786	RAGE receptor binding	4/548	10/18410	0.000141353	0.00252472	0.00215749	FPR1/S100A4/S100A8/S100A9	4
MF	GO:0003925	G protein activity	7/548	40/18410	0.000158235	0.00274987	0.00234989	CDC42/RAB27A/RALB/RAP1A/RAP1B/RAP2B/RAB5A	7
MF	GO:0003746	translation elongation factor activity	5/548	19/18410	0.000188696	0.00319293	0.00272851	EEF1G/EEF2/EEF1A1/EEF1B2/EEF1D	5
MF	GO:0005125	cytokine activity	18/548	235/18410	0.0002485	0.00409707	0.00350114	CCL14/CCL3/CCL4/CCL5/CXCL8/IL1B/MIF/NAMPT/PF4/PPBP/TGFB1/TNFSF13/TNFSF13B/CCL19/CCL21/CXCL13/IL32/LTB	18
MF	GO:0001784	phosphotyrosine residue binding	7/548	44/18410	0.00029348	0.0047177	0.00403149	FGR/GRB2/HCK/PFN1/PTPN6/SAMSN1/LCK	7
MF	GO:0019003	GDP binding	9/548	73/18410	0.000306338	0.00480428	0.00410548	RAB27A/RAB31/RAB8A/RAB8B/RALB/RAP1A/RAP1B/RAP2B/RAB5A	9
MF	GO:0019956	chemokine binding	6/548	33/18410	0.000377915	0.00578271	0.0049416	CCR1/CCR2/CXCR4/ITGA4/ZFP36/CCR7	6
MF	GO:0005085	guanyl-nucleotide exchange factor activity	17/548	223/18410	0.000386713	0.00578271	0.0049416	AKAP13/ARHGEF6/DOCK11/DOCK2/DOCK8/FGD2/GNA13/ITSN2/LAMTOR1/RAP1A/SWAP70/TAGAP/ARHGEF18/DENND2D/RAPGEF6/EEF1B2/EEF1D	17
MF	GO:0005525	GTP binding	24/548	379/18410	0.0004521	0.00660683	0.00564585	ARL4C/CDC42/EIF2S3/GIMAP2/GIMAP4/GIMAP6/GNA13/RAB27A/RAB31/RAB8A/RAB8B/RAC2/RALB/RAP1A/RAP1B/RAP2B/RHOBTB3/RHOG/SAMHD1/TUBB1/RHOH/EEF2/RAB5A/EEF1A1	24
MF	GO:0019957	C-C chemokine binding	5/548	24/18410	0.000609885	0.00871458	0.00744701	CCR1/CCR2/CXCR4/ZFP36/CCR7	5
MF	GO:0051015	actin filament binding	16/548	214/18410	0.00070149	0.00980561	0.00837935	ACTR2/ACTR3/AIF1/ARPC1B/ARPC2/ARPC3/ARPC5/CAPZA2/CAPZB/CORO1A/COTL1/HCLS1/IQGAP1/LCP1/MYO1F/RCSD1	16
MF	GO:0050664	oxidoreductase activity, acting on NAD(P)H, oxygen as acceptor	4/548	15/18410	0.000815964	0.0111631	0.00953938	CYBA/CYBB/NCF1/NCF2	4
MF	GO:0019001	guanyl nucleotide binding	24/548	401/18410	0.000996314	0.0130741	0.0111724	ARL4C/CDC42/EIF2S3/GIMAP2/GIMAP4/GIMAP6/GNA13/RAB27A/RAB31/RAB8A/RAB8B/RAC2/RALB/RAP1A/RAP1B/RAP2B/RHOBTB3/RHOG/SAMHD1/TUBB1/RHOH/EEF2/RAB5A/EEF1A1	24
MF	GO:0032561	guanyl ribonucleotide binding	24/548	401/18410	0.000996314	0.0130741	0.0111724	ARL4C/CDC42/EIF2S3/GIMAP2/GIMAP4/GIMAP6/GNA13/RAB27A/RAB31/RAB8A/RAB8B/RAC2/RALB/RAP1A/RAP1B/RAP2B/RHOBTB3/RHOG/SAMHD1/TUBB1/RHOH/EEF2/RAB5A/EEF1A1	24
MF	GO:0001664	G protein-coupled receptor binding	19/548	288/18410	0.00106769	0.013514	0.0115483	ARRB2/CCL14/CCL3/CCL4/CCL5/CCR2/CXCL8/FCN1/FPR1/GNA13/PF4/PPBP/PROK2/SDCBP/CCL19/CCL21/CXCL13/JAK1/VPS35	19
MF	GO:0005200	structural constituent of cytoskeleton	10/548	104/18410	0.00107187	0.013514	0.0115483	ACTR2/ACTR3/ARPC1B/ARPC2/ARPC3/ARPC5/HLA-DRB1/MSN/TUBB1/VIM	10
MF	GO:0043028	cysteine-type endopeptidase regulator activity involved in apoptotic process	6/548	40/18410	0.00109826	0.0135804	0.0116051	CASP1/PYCARD/SERPINB9/BIRC3/CD27/TNFAIP8	6
MF	GO:0045309	protein phosphorylated amino acid binding	7/548	55/18410	0.00117272	0.0142275	0.0121581	FGR/GRB2/HCK/PFN1/PTPN6/SAMSN1/LCK	7
MF	GO:0051219	phosphoprotein binding	9/548	88/18410	0.00121704	0.0144918	0.0123839	CBX4/FGR/GRB2/HCK/LYN/PFN1/PTPN6/SAMSN1/LCK	9
MF	GO:0030246	carbohydrate binding	18/548	270/18410	0.00127177	0.0148682	0.0127055	CD302/CD69/CD93/CLEC12A/CLEC2B/CLEC4A/CLEC7A/FCN1/GPCPD1/HLA-DRA/HLA-DRB1/KLRB1/LGALS2/MAN2B1/PYGL/SELL/TALDO1/VCAN	18
MF	GO:0042287	MHC protein binding	6/548	42/18410	0.00142751	0.0163909	0.0140068	CD74/CLEC7A/HLA-E/LILRB2/PILRA/CD8A	6
MF	GO:0045236	CXCR chemokine receptor binding	4/548	18/18410	0.00170396	0.0190243	0.0162571	CXCL8/PF4/PPBP/CXCL13	4
MF	GO:0003725	double-stranded RNA binding	8/548	75/18410	0.00171603	0.0190243	0.0162571	MBNL1/MSN/TLR8/VIM/ADAR/RFTN1/CLTC/EIF4B	8
MF	GO:0005522	profilin binding	3/548	10/18410	0.00269209	0.0283773	0.0242497	VASP/WIPF1/EVL	3
MF	GO:0008097	5S rRNA binding	3/548	10/18410	0.00269209	0.0283773	0.0242497	RPL3/RPL11/RPL5	3
MF	GO:0071723	lipopeptide binding	3/548	10/18410	0.00269209	0.0283773	0.0242497	CD14/TLR2/CD1E	3
MF	GO:0001540	amyloid-beta binding	8/548	81/18410	0.00280254	0.0290651	0.0248375	C1QA/CD74/ITGB2/LILRB2/PICALM/TLR2/TLR4/PFDN5	8
MF	GO:0097371	MDM2/MDM4 family protein binding	3/548	11/18410	0.00362028	0.0366722	0.0313381	RPS15/RPL37/RPS20	3
MF	GO:0042288	MHC class I protein binding	4/548	22/18410	0.00370715	0.0366722	0.0313381	HLA-E/LILRB2/PILRA/CD8A	4
MF	GO:0043027	cysteine-type endopeptidase inhibitor activity involved in apoptotic process	4/548	22/18410	0.00370715	0.0366722	0.0313381	SERPINB9/BIRC3/CD27/TNFAIP8	4
MF	GO:0016493	C-C chemokine receptor activity	4/548	23/18410	0.00438342	0.0427052	0.0364936	CCR1/CCR2/CXCR4/CCR7	4
MF	GO:0005095	GTPase inhibitor activity	3/548	12/18410	0.00472114	0.0446425	0.0381491	CDC42SE1/IQGAP1/RHOH	3
MF	GO:0035325	Toll-like receptor binding	3/548	12/18410	0.00472114	0.0446425	0.0381491	S100A8/S100A9/TLR2	3

## Sheet: Table S2
TableS2 Top 10 genes ranked by MNC method
Rank	Name	Score
1	PTPRC	157
2	RPS27A	127
3	UBA52	121
4	CD8A	120
5	ITGB2	119
6	GNB2L1	115
7	TYROBP	114
8	CD86	111
8	TLR4	111
10	FCGR3A	110

## Sheet: Table S3
Table S3 The results of 16 transcription factors in DAVID website
SYMBOL	ENTREZID	transcription factor
MAFB	9935	MAF bZIP transcription factor B
ELF1	1997	E74 like ETS transcription factor 1
ZKSCAN1	7586	zinc finger with KRAB and SCAN domains 1
PAX5	5079	paired box 5
BACH1	571	BTB domain and CNC homolog 1
IKZF1	10320	IKAROS family zinc finger 1
KLF2	10365	KLF transcription factor 2
FOXP1	27086	forkhead box P1
FLI1	2313	Fli-1 proto-oncogene, ETS transcription factor
RUNX3	864	RUNX family transcription factor 3
BCL11B	64919	BCL11 transcription factor B
MAX	4149	MYC associated factor X
REL	5966	REL proto-oncogene, NF-kB subunit
KLF13	51621	KLF transcription factor 13
KLF6	1316	KLF transcription factor 6
ZBTB38	253461	zinc finger and BTB domain containing 38

## Sheet: Table S4
Table S4 The result of GSEA
	ID	Description	setSize	enrichmentScore	NES	pvalue	p.adjust	qvalue	rank	leading_edge	core_enrichment
hsa03083	hsa03083	Polycomb repressive complex	82	-0.589026	-2.81094	1e-10	1.51e-09	8.07e-10	5259	tags=70%, list=21%, signal=55%	6500/171023/84759/80012/10138/1912/7703/22955/7322/55252/10600/26013/8726/3054/5252/1911/1387/6015/3607/26147/3065/23269/54880/6045/114785/11091/7528/3066/23512/7874/54881/5931/10238/23466/10336/11335/51460/55777/84458/51619/23429/85015/29915/7321/6322/84333/7027/1876/57332/5928/2146/648/84733/10389/22823/91133/80816
hsa03460	hsa03460	Fanconi anemia pathway	49	-0.658105	-2.77896	1e-10	1.51e-09	8.07e-10	4855	tags=65%, list=19%, signal=53%	7156/79728/197342/4292/84464/84126/57697/51426/2178/2177/2175/6119/6118/22909/57599/51455/5889/55215/2176/641/675/672/116028/2189/6117/55120/146956/83990/2187/80010/7398/29089
hsa03082	hsa03082	ATP-dependent chromatin remodeling	87	-0.539172	-2.52351	1e-10	1.51e-09	8.07e-10	7027	tags=72%, list=28%, signal=52%	79913/54891/54107/10847/8932/9112/57634/10445/65980/29994/6597/57504/29844/55929/6598/8099/80314/6601/10933/51412/9275/9219/1108/6760/10263/2186/196528/57492/8089/605/71/51773/9031/64431/8467/3065/6599/51377/8607/53615/10902/7528/4798/3066/57459/5931/8289/26039/6602/55193/6594/64769/93973/86/54108/125476/55274/9643/6605/5928/26122/84295/27443
hsa04610	hsa04610	Complement and coagulation cascades	86	0.743477	2.31252	1e-10	1.51e-09	8.07e-10	4244	tags=74%, list=17%, signal=62%	3689/718/722/712/3684/730/5265/710/2153/3687/5648/716/1379/1378/5328/3426/1380/714/715/11326/5345/719/2162/3075/713/5627/2151/2266/2243/729/735/2160/5327/728/732/5340/5054/1675/1191/725/7450/2152/3827/2/7056/5104/5055/3818/81494/2159/1604/7035/2158/717/2165/2149/9002/3078/731/2244/2147/4153/10877/629
hsa04640	hsa04640	Hematopoietic cell lineage	96	0.728363	2.2781	1e-10	1.51e-09	8.07e-10	3325	tags=65%, list=13%, signal=56%	916/933/3570/914/1441/3684/3111/1440/930/290/912/3115/909/3554/3575/948/911/917/1379/3118/1378/931/3122/920/1380/924/3569/1438/3109/2322/1436/952/2208/3559/3566/1435/3123/913/3117/925/3676/945/915/7066/2209/960/3113/3108/7850/951/2993/3673/928/929/947/1604/4311/7124/3112/2323/3678/910
hsa04061	hsa04061	Viral protein interaction with cytokine and cytokine receptor	97	0.713065	2.23247	1e-10	1.51e-09	8.07e-10	4348	tags=68%, list=17%, signal=57%	3561/3570/8740/3587/8809/7133/6363/8797/3560/729230/1234/6367/6387/8795/9547/6352/8743/6358/4283/3569/2920/1436/10563/4049/2921/3559/1435/6347/6366/1230/1524/3606/8807/2829/3579/6375/10803/6348/2833/6349/1236/6351/53832/6376/6373/146433/11009/29949/1235/9560/1233/6374/8794/6362/8793/7124/3586/1232/8764/6360/6364/2919/5196/6357/3577/53833
hsa05150	hsa05150	Staphylococcus aureus infection	94	0.701228	2.19116	1e-10	1.51e-09	8.07e-10	5015	tags=69%, list=20%, signal=56%	3689/718/6404/9103/2213/712/3684/5724/3111/3383/3115/5648/716/3118/3683/3122/3426/714/3109/2212/715/6403/719/3075/2214/2215/3123/713/2266/2357/3117/3886/25984/3872/2359/2209/728/5340/3113/3108/3881/1675/1828/3857/2358/353288/3859/192666/3860/54474/3112/8688/717/3586/3861/8689/3884/3882/4153/629/390792/1673/3885/721/125115
hsa05416	hsa05416	Viral myocarditis	59	0.719693	2.15858	1e-10	1.51e-09	8.07e-10	2676	tags=56%, list=11%, signal=50%	3689/940/5880/3111/3383/3115/5551/3118/3683/3122/3109/595/1756/857/3133/6442/959/3123/3134/942/3106/3908/3117/4625/3113/3108/6444/3107/941/3135/4624/284217/1604
hsa05140	hsa05140	Leishmaniasis	76	0.68803	2.11499	1e-10	1.51e-09	8.07e-10	3241	tags=47%, list=13%, signal=41%	3689/718/9103/3684/4689/3111/5743/3115/5579/653361/1536/1379/4688/3118/1378/7097/3122/3109/2212/4843/7040/2214/2215/3123/3117/3676/7099/2209/3113/3108/1535/7124/3593/3112/3586/2353
hsa05323	hsa05323	Rheumatoid arthritis	90	0.675098	2.10438	1e-10	1.51e-09	8.07e-10	4067	tags=53%, list=16%, signal=45%	3689/7010/940/4050/3111/3383/3115/6387/3118/7097/3683/3122/6352/3569/3109/2920/284/7040/3600/2921/1435/6347/3123/942/4312/3606/3117/50617/6348/7099/6349/3113/3108/8600/245972/2321/941/1493/6374/7124/4314/3112/2353/3589/6364/2919/127124/90423
hsa04064	hsa04064	NF-kappa B signaling pathway	100	0.649235	2.03666	1e-10	1.51e-09	8.07e-10	3822	tags=45%, list=15%, signal=38%	695/8740/7412/7535/4050/3383/6363/5743/84433/5579/3554/6387/5328/5588/2920/4616/5336/29760/4049/4067/2921/959/8717/6366/330/3929/5971/128178/7099/4791/6351/60401/8600/9560/7128/929/29775/23643/7124/7185/1896/10913/79092/3932/2919
hsa04060	hsa04060	Cytokine-cytokine receptor interaction	290	0.610955	2.00498	1e-10	1.51e-09	8.07e-10	5518	tags=57%, list=22%, signal=45%	1439/3561/3570/8740/9173/3587/1441/9235/8809/4050/7133/1440/6363/8797/3560/3603/729230/3554/1234/3575/3624/6367/3976/6387/944/8795/355/9466/3594/9547/6352/8743/90865/6358/920/23495/4283/356/3569/1438/2690/2920/1436/94/10563/58191/7040/5618/4049/3600/2921/658/3559/3566/959/8742/1435/3556/6347/3601/6366/26525/3557/133396/55801/1230/1524/3606/8807/2829/3579/8808/9180/6375/10803/6348/2833/6349/7066/1…
hsa04145	hsa04145	Phagosome	149	0.619585	1.99083	1e-10	1.51e-09	8.07e-10	4067	tags=44%, list=16%, signal=37%	3689/718/4973/9103/2213/3684/4689/8685/3111/3115/948/653361/1536/4688/3118/729238/7097/3122/1520/1311/3109/2212/715/30835/653509/22925/3133/3693/7058/2214/2215/3123/9902/3134/81035/3106/3117/4481/50617/10333/7099/7057/2209/3113/3108/64581/3673/245972/3107/1535/10382/3135/6441/929/6890/3112/3678/7060/4353/10332/7278/112714/127124/4153/90423
hsa04974	hsa04974	Protein digestion and absorption	102	0.632942	1.98967	1e-10	1.51e-09	8.07e-10	6438	tags=66%, list=26%, signal=49%	480/1301/256076/255631/477/1305/1306/23428/643834/1803/1307/50509/1292/1359/1293/1303/1360/131873/85301/1281/1289/1308/84570/1285/1277/1288/1286/4224/1291/9056/7512/59272/1310/285641/1300/1287/1290/4311/340267/63036/1295/340024/10008/23436/2006/4225/1504/57642/6547/6564/153201/440387/91522/1278/1284/10136/5646/169044/5222/6543/1357/482/1282/23439/80781/5547/1294
hsa04659	hsa04659	Th17 cell differentiation	108	0.624709	1.97058	1e-10	1.51e-09	8.07e-10	5795	tags=51%, list=23%, signal=39%	916/3561/3570/7535/2625/3111/919/3662/3115/3560/3554/3718/917/3118/9466/3594/3122/920/3569/3109/5588/7040/3559/3566/3556/3123/30009/3117/915/3113/3108/149233/4772/196/50615/50943/50616/3112/7048/2353/3932/10148/246778/861/6258/6778/3717/5914/4088/4794/6776/3605/4792/3127/3458
hsa04613	hsa04613	Neutrophil extracellular trap formation	108	0.623405	1.96647	1e-10	1.51e-09	8.07e-10	2258	tags=34%, list=9%, signal=31%	3689/718/6404/5880/3684/4689/27180/5579/653361/1536/1379/4688/1378/7097/3683/2212/6403/366/51311/5330/5336/2214/2215/834/2266/2357/2243/2359/7099/51284/2209/728/64581/7450/2358/1535/5582
hsa04380	hsa04380	Osteoclast differentiation	127	0.614862	1.95904	1e-10	1.51e-09	8.07e-10	3801	tags=41%, list=15%, signal=35%	695/11006/9103/2213/10326/10859/4689/7305/10990/3554/653361/3937/4688/126014/2212/1436/10288/8061/5336/29760/7040/2214/55423/1435/2215/2354/7006/5971/4286/11027/353514/6688/9021/5468/11024/4791/2209/79168/8600/4772/799/1535/54209/140885/3726/4982/7124/7048/2353/8651/3932/23547
hsa04740	hsa04740	Olfactory transduction	426	0.577108	1.91413	1e-10	1.51e-09	8.07e-10	8067	tags=74%, list=32%, signal=51%	2788/3000/5138/284433/5153/5997/340980/390061/815/26496/343171/341568/391109/123041/219986/219958/390431/390072/57101/391192/143503/126370/347468/390439/284521/391107/5592/10798/81469/219960/81797/26716/26658/442191/5568/390066/26687/26531/121130/390883/81472/283111/138805/254786/256144/391196/256148/26692/26737/408/126541/127068/81285/128372/401992/128366/26333/440153/390059/390275/219957/26246/…
hsa05152	hsa05152	Tuberculosis	179	0.55048	1.77959	1e-10	1.51e-09	8.07e-10	3335	tags=33%, list=13%, signal=29%	3689/718/9103/2213/4046/3587/3684/3111/64127/3115/3687/1379/3118/1378/843/7097/3122/1520/3569/3109/2212/30835/26253/4843/7040/22925/2214/8717/1263/7421/8877/2207/2215/3123/9902/3656/4261/3606/3929/3117/972/50617/815/10333/7099/2209/3113/3108/64581/245972/1509/929/7096/64170/7124/3593/3112/3586/10332
hsa04080	hsa04080	Neuroactive ligand-receptor interaction	361	0.497679	1.64333	1e-10	1.51e-09	8.07e-10	6734	tags=53%, list=27%, signal=39%	718/5023/5724/5031/5026/286530/117/2911/5739/5368/3973/5732/1131/59350/2690/5737/719/153/2555/5734/5618/5027/2892/5745/6344/1910/187/1269/2151/9340/1135/2357/2696/140/2566/2916/4988/552/2692/5029/2359/59340/3269/185/5729/5173/3356/886/7433/1134/2569/728/8698/1903/5340/183/3274/8001/1909/3001/799/148/3827/6753/200959/2358/2568/5028/1902/8973/2564/2560/186/3952/3361/1814/1906/2492/1901/4158/2556/33…
hsa04151	hsa04151	PI3K-Akt signaling pathway	355	0.48511	1.60169	1e-10	1.51e-09	8.07e-10	5568	tags=39%, list=22%, signal=31%	3914/23533/3561/3570/7010/5156/1441/3479/1969/5294/1440/930/256076/2788/22801/3560/4609/3718/3575/3691/57121/7097/356/3569/2690/1311/90993/2322/1436/3918/595/3694/284/5618/3693/7058/3559/3566/1435/10319/2252/6446/8516/3908/4846/7148/1292/1293/9180/3676/1950/118788/131873/894/7099/5105/2793/1021/7057/7424/22798/146850/3371/1285/1277/2255/1288/1286/3381/7450/1291/3673/2069/4915/2321/1101/2260/1902/…
hsa05332	hsa05332	Graft-versus-host disease	42	0.753205	2.16144	1.31e-10	1.89e-09	1.01e-09	3100	tags=69%, list=12%, signal=61%	940/3111/3115/5551/3118/355/3122/356/3569/3109/3133/3002/3123/3134/942/3106/3117/3804/3113/3108/3811/3821/3107/941/3135/115653/3824/7124/3112
hsa05330	hsa05330	Allograft rejection	37	0.763658	2.15259	2.85e-10	3.84e-09	2.04e-09	3223	tags=70%, list=13%, signal=61%	940/3111/3115/5551/3118/355/3122/356/3109/3133/959/3002/3123/3134/942/3106/3117/3113/3108/3107/941/3135/7124/3593/3112/3586
hsa04020	hsa04020	Calcium signaling pathway	249	0.507952	1.65963	2.89e-10	3.84e-09	2.04e-09	5379	tags=43%, list=21%, signal=34%	5023/5156/5724/5026/5579/2911/6262/3973/1131/5737/255231/4843/153/952/5330/5336/5027/8911/8877/1910/3708/2769/5153/3270/2252/4846/552/845/10345/815/1950/3269/185/3356/886/7424/2255/844/4772/3274/1909/113026/148/778/4915/2321/2260/57172/114/5582/7134/4916/3361/6263/779/3358/9965/340156/5568/2066/1128/3707/3082/2185/56034/3360/2149/2904/5154/1133/553/5333/5155/6915/154/2324/8817/6865/2251/91807/807…
hsa03030	hsa03030	DNA replication	36	-0.71219	-3.07061	3.33e-10	4.07e-09	2.17e-09	3831	tags=69%, list=15%, signal=59%	3978/4176/5426/246243/5981/6119/4171/6118/5558/5557/5422/5982/4172/10714/5985/5427/2237/4173/6117/5111/1763/10535/5984/5983/4175
hsa03420	hsa03420	Nucleotide excision repair	61	-0.575728	-2.56234	3.25e-10	4.07e-09	2.17e-09	5795	tags=61%, list=23%, signal=47%	2967/1642/2072/1022/902/5431/5425/404672/2073/2074/5440/3978/5426/8450/728340/1643/5981/6119/81488/5441/5887/9978/6118/7507/5982/10714/5985/1069/5427/6117/5433/5111/5436/5984/5983/4331/5438
hsa05146	hsa05146	Amoebiasis	99	0.610102	1.9085	4.02e-10	4.74e-09	2.52e-09	5034	tags=56%, list=20%, signal=45%	3914/3689/3684/4583/912/5579/909/3554/911/5272/7097/3569/2920/3918/4843/5275/5330/7040/2921/10319/2769/913/3908/7099/735/1281/732/22798/1285/1277/7850/1288/1286/5582/929/284217/1287/6318/5568/7124/3593/3586/910/731/2919/3910/3913/5269/9630/1511/6317/1278/1284/3912/2774
hsa04672	hsa04672	Intestinal immune network for IgA production	47	0.725163	2.11642	5.78e-10	6.56e-09	3.5e-09	3223	tags=60%, list=13%, signal=52%	940/3111/5284/3115/6387/3118/3122/23495/3569/3109/7040/3600/959/3123/3601/942/29851/3117/3676/10803/23308/3113/3108/941/57379/3695/3112/3586
hsa04510	hsa04510	Focal adhesion	200	0.525908	1.70772	1.06e-09	1.16e-08	6.18e-09	5568	tags=42%, list=22%, signal=33%	3914/5156/5880/3479/5923/256076/22801/5579/2318/3691/7409/1311/2012/3918/595/3694/857/3693/7058/399694/10319/330/858/8516/3908/64098/7148/1292/1293/3676/1950/131873/894/7057/7791/29780/7424/22798/3371/1285/1277/1288/1286/3381/7450/1291/3673/2321/1101/10398/10451/5582/3695/284217/58498/1287/340156/6696/3082/56034/3678/7060/8515/5154/5155/63923/2324/3910/4633/3913/91807/3672/8395/3679/80310/3791/12…
hsa04662	hsa04662	B cell receptor signaling pathway	82	0.63645	1.96936	1.6e-09	1.7e-08	9.06e-09	2833	tags=38%, list=11%, signal=34%	933/695/11006/55024/2213/640/10859/5880/3635/930/84433/10990/5579/7409/973/1380/10288/5336/29760/4067/8519/11027/353514/118788/11024/25780/79168/4772/10451/27071/974
hsa05144	hsa05144	Malaria	47	0.711635	2.07694	2.33e-09	2.39e-08	1.28e-08	3232	tags=60%, list=13%, signal=52%	3689/7412/3383/1440/2995/948/1379/1378/6401/3043/7097/3683/3569/1311/6403/7040/7058/959/6347/3606/7099/7057/2993/3039/3082/7124/3586/7060
hsa05410	hsa05410	Hypertrophic cardiomyopathy	90	0.610228	1.90217	2.64e-09	2.62e-08	1.4e-08	4531	tags=48%, list=18%, signal=39%	3479/1674/22801/3691/70/6262/59284/4607/3569/1756/3694/7040/3693/6442/59283/93589/8516/3908/3676/4634/7169/4625/183/778/3673/6444/3695/7134/4624/284217/1906/779/53632/7124/59285/3678/8515/10369/7139/4633/3672/3679/6547
hsa05322	hsa05322	Systemic lupus erythematosus	53	0.689428	2.04551	3.83e-09	3.69e-08	1.97e-08	3303	tags=60%, list=13%, signal=53%	718/940/712/3111/730/3115/716/3118/3122/714/3109/2212/715/959/2214/2215/3123/713/942/3117/729/735/2209/732/3113/3108/941/7124/3112/717/3586/2904
hsa05321	hsa05321	Inflammatory bowel disease	65	0.668174	2.02307	4.2e-09	3.85e-08	2.05e-08	3726	tags=52%, list=15%, signal=45%	3561/8809/2625/3111/64127/3115/3118/3594/7097/3122/3569/6775/3109/7040/3566/3123/30009/3606/3117/8807/7099/3113/3108/149233/4772/50615/50943/50616/7124/3593/3112/3586/7100/3596
hsa04668	hsa04668	TNF signaling pathway	113	0.579767	1.83438	4.24e-09	3.85e-08	2.05e-08	3241	tags=36%, list=13%, signal=32%	11035/7412/8809/7133/3383/64127/5743/602/197259/3976/6401/355/843/6352/3569/1326/90993/2920/4049/3600/2921/8717/1435/6347/330/9021/7424/6376/4318/6374/7128/4323/9586/1906/5606/3726/7124/4314/7185/84699/2353
hsa04512	hsa04512	ECM-receptor interaction	89	0.615727	1.91926	4.72e-09	4.17e-08	2.22e-08	5025	tags=60%, list=20%, signal=48%	3914/256076/22801/948/3691/1311/3918/3694/3693/7058/10319/8516/3908/7148/1292/1293/3676/131873/7057/960/22798/3371/1285/1277/1288/1286/3381/7450/1291/3673/1101/56955/3695/284217/1287/6696/22987/3678/51206/7060/8515/1758/63923/1834/2814/3910/3913/3672/3679/1278/1284/158326/3912
hsa04630	hsa04630	JAK-STAT signaling pathway	162	0.536958	1.72513	5.66e-09	4.86e-08	2.59e-08	5808	tags=44%, list=23%, signal=34%	1439/3561/3570/5156/3587/1441/8835/1440/3560/4609/3718/3575/3976/9466/3594/3569/1438/6775/2690/316/595/5618/3600/3559/3566/3601/133396/55801/9180/1950/9021/894/7066/53832/11009/149233/29949/3598/50615/3952/5008/50616/85480/116379/3593/3586/5154/1154/8651/5155/3596/3589/56832/246778/6778/3562/3717/53833/2689/50604/3448/2056/3452/2670/6776/896/3455/1489/5159/3458/3953
hsa04062	hsa04062	Chemokine signaling pathway	189	0.52272	1.69005	6.52e-09	5.46e-08	2.91e-08	4332	tags=37%, list=17%, signal=31%	23533/5880/3702/5294/6363/2788/5579/729230/3718/1234/653361/6367/7409/6387/9547/10235/3055/6352/1794/2268/6358/4283/2920/10563/5330/58191/5336/4067/2921/9844/399694/6347/6366/1230/1524/2829/3579/6375/10803/6348/2833/6349/2793/1236/6351/6376/6373/146850/1235/57580/9560/1233/6374/10451/114/6362/7454/5568/2185/408/1232/6360/10663/6364/2919/5580/5196/6357/3577/3717
hsa03015	hsa03015	mRNA surveillance pathway	96	-0.44114	-2.22724	7.39e-09	6.03e-08	3.21e-08	6323	tags=60%, list=25%, signal=45%	51585/23381/5499/5519/10898/26019/642843/28227/5515/65110/10250/80335/80336/29101/22794/10767/10284/23283/8106/9775/65109/64895/9887/5520/5411/79869/55339/5516/2733/81608/2935/5501/11269/7919/51692/8731/11052/5523/55110/10921/4686/5529/4116/23435/55012/4440/2521/8732/5500/22916/9939/10914/5528/124540/53981/1479/10189/11051
hsa03440	hsa03440	Homologous recombination	37	-0.660179	-2.84077	1.46e-08	1.16e-07	6.2e-08	3499	tags=59%, list=14%, signal=51%	5425/7156/79728/29086/6119/6118/5889/25788/5892/641/675/672/5932/10714/79184/11073/8438/7516/6117/146956/83990/580
hsa04658	hsa04658	Th1 and Th2 cell differentiation	92	0.592039	1.84874	2.41e-08	1.87e-07	9.95e-08	4530	tags=42%, list=18%, signal=35%	916/3561/7535/2625/3111/919/3115/3560/3718/917/3118/3594/3122/920/6775/3109/5588/3559/3566/3123/30009/3117/4853/915/3113/3108/4772/864/3593/3112/11317/2353/54567/4851/3932/3596/6778/3717/4854
hsa05340	hsa05340	Primary immunodeficiency	36	0.739122	2.07177	2.55e-08	1.93e-07	1.03e-07	2619	tags=58%, list=10%, signal=52%	916/3561/695/7535/5788/930/3718/3575/973/920/23495/5896/29760/959/4261/29851/925/915/326/57379/6890
hsa04514	hsa04514	Cell adhesion molecules	151	0.540032	1.73439	2.7e-08	2e-07	1.06e-07	3696	tags=40%, list=15%, signal=34%	3689/933/6693/6404/914/7412/940/3684/3111/5788/3383/3115/3118/6401/3683/6614/3122/920/3109/6403/923/3133/6402/10686/959/5133/3123/3134/942/1003/201633/8516/3106/29851/3117/925/3676/23308/3113/3108/23562/29126/80380/3107/4099/941/1493/3135/3695/9071/51208/3385/947/57689/3112/4685/90952/1013/149461/139065
hsa00590	hsa00590	Arachidonic acid metabolism	57	0.655262	1.95413	3.11e-08	2.25e-07	1.2e-07	3452	tags=51%, list=14%, signal=44%	5730/247/1555/5320/5743/5740/255189/123745/2687/6916/64600/26279/246/8644/5322/8605/391013/5321/3248/1559/1558/2678/1557/242/5742/59344/1571/2053/8529
hsa05414	hsa05414	Dilated cardiomyopathy	95	0.589372	1.84349	3.56e-08	2.52e-07	1.34e-07	6449	tags=56%, list=26%, signal=42%	3479/1674/22801/3691/70/6262/59284/4607/153/1756/3694/7040/3693/6442/59283/93589/8516/3908/3676/4634/7169/4625/183/778/3673/6444/114/3695/7134/4624/284217/779/5568/7124/59285/3678/8515/10369/7139/4633/3672/3679/6547/9254/196883/6543/113/786/7137/10368/6445/7273/4000
hsa04650	hsa04650	Natural killer cell mediated cytotoxicity	128	0.554526	1.76633	3.74e-08	2.59e-07	1.38e-07	3772	tags=38%, list=15%, signal=32%	3689/100507436/7535/5880/7305/919/3383/962/8797/5579/5551/7409/3937/8795/355/3683/8743/356/4068/5336/3133/2214/399694/2207/3002/2215/3106/3804/4772/3811/51744/3821/3107/3135/10451/5582/115653/10870/9436/9437/3824/259197/2185/7124/3809/79465/3932/117157
hsa04612	hsa04612	Antigen processing and presentation	74	0.59637	1.83557	1.39e-07	9.4e-07	5.01e-07	3806	tags=42%, list=15%, signal=36%	3111/3115/3118/3122/1520/920/3109/3133/3123/3134/4261/3106/3117/925/972/3804/3113/3108/3811/3821/3805/3107/3135/115653/6890/3824/7124/3112/3809/5641/1508
hsa04914	hsa04914	Progesterone-mediated oocyte maturation	95	-0.399502	-1.98543	1.51e-07	1e-06	5.35e-07	3530	tags=39%, list=14%, signal=34%	5566/729597/112/994/673/996/5601/993/2773/25906/1432/51343/51529/3320/10000/10459/25847/8881/5567/1017/245711/3835/5347/8503/3845/891/995/107/890/6790/9088/5599/699/9133/27330/4085/983
hsa04940	hsa04940	Type I diabetes mellitus	43	0.678535	1.94635	2.38e-07	1.54e-06	8.22e-07	3100	tags=58%, list=12%, signal=51%	940/3111/3115/5551/3118/355/3122/356/3109/4049/3133/3002/3123/3134/942/3106/3117/3113/3108/3107/941/3135/7124/3593/3112
hsa03410	hsa03410	Base excision repair	43	-0.572065	-2.51551	2.98e-07	1.89e-06	1.01e-06	5760	tags=67%, list=23%, signal=52%	8505/5428/54840/3980/55775/5425/7515/142/3978/5426/328/5981/10038/3146/23583/4595/5982/6996/4350/8930/10714/5985/5427/2237/5111/7374/5984/5983/55247
hsa05320	hsa05320	Autoimmune thyroid disease	52	0.641451	1.89588	3.94e-07	2.45e-06	1.31e-06	2205	tags=46%, list=9%, signal=42%	940/3111/3115/5551/3118/355/3122/356/3109/3133/959/7038/3002/3123/3134/942/3106/3117/3113/3108/3107/941/1493/3135
hsa04611	hsa04611	Platelet activation	122	0.526995	1.6723	1.16e-06	7.1e-06	3.78e-06	5359	tags=41%, list=21%, signal=32%	23533/695/5023/5294/255189/3937/5739/10235/123745/2212/5330/5336/4067/6916/2207/3708/2266/4846/2243/54518/1281/146850/1277/8605/7450/5321/3673/5028/114/5592/5742/340156/5568/51206/2149/9002/6915/2244/2147/2814/91807/3709/283748/9138/83706/1278/4638/196883/83660/113
hsa05133	hsa05133	Pertussis	75	0.58077	1.78397	1.78e-06	1.07e-05	5.69e-06	3362	tags=39%, list=13%, signal=34%	3689/718/722/712/3684/114548/710/716/729238/714/3569/715/3394/4843/653509/834/713/7099/725/6374/929/23643/7124/3593/3678/717/3586/2353/29108
hsa05310	hsa05310	Asthma	30	0.707009	1.93955	1.89e-06	1.1e-05	5.84e-06	4964	tags=70%, list=20%, signal=56%	3111/3115/3118/3122/3109/959/2207/3123/3117/3113/3108/2206/7124/3112/3586/3596/2205/3562/5553/958/6356
hsa00830	hsa00830	Retinol metabolism	65	0.61397	1.85896	1.9e-06	1.1e-05	5.84e-06	6528	tags=68%, list=26%, signal=50%	1555/10941/29785/54578/316/1549/125/54658/220/6121/56603/10170/8854/216/1559/54490/1558/50700/195814/145226/131/1548/339761/7365/54577/1543/9227/158835/340665/7364/8608/1562/1551/9249/7363/10720/157506/124/112724/1544/1592/1576/7366/126
hsa04670	hsa04670	Leukocyte transendothelial migration	113	0.529064	1.67396	3.34e-06	1.9e-05	1.01e-05	2576	tags=27%, list=10%, signal=25%	3689/7412/5880/3702/3684/4689/399/3383/5579/653361/7294/1536/7409/6387/4688/4313/3683/5336/10686/1003/3676/23562/10411/4318/10398/1535/10451/5582/9071/51208/58498
hsa05143	hsa05143	African trypanosomiasis	36	0.680879	1.90851	3.71e-06	2.07e-05	1.1e-05	4412	tags=58%, list=17%, signal=48%	7412/3383/5579/6401/355/3043/356/3569/3620/8542/5330/3606/3039/3827/5582/7124/3593/3586/169355/3910/3040
hsa05145	hsa05145	Toxoplasmosis	111	0.522554	1.65155	4.08e-06	2.24e-05	1.19e-05	4049	tags=32%, list=16%, signal=27%	3914/23533/3587/5294/3111/3115/1234/3118/7097/3122/3109/3918/4843/7040/959/3123/10319/330/4261/3908/3117/7099/22798/3113/3108/146850/284217/5606/23643/7124/3593/3112/3586/8651/3910/3913
hsa05417	hsa05417	Lipid and atherosclerosis	213	0.471131	1.53399	4.18e-06	2.25e-05	1.2e-05	3586	tags=28%, list=14%, signal=24%	4973/7412/4689/1555/3383/114548/8797/948/653361/1536/7409/4688/6401/8795/355/7097/6352/8743/356/3569/2920/6403/1549/5330/4067/2921/959/6347/834/3708/4312/3606/3929/4846/815/6348/10333/7099/6349/5468/9641/4772/4318/1535/10451/1559/1558/25833/929/338/5606/23643/7124/4314/3593/2353/1548/29108/2081/1543
hsa03430	hsa03430	Mismatch repair	23	-0.69282	-2.63938	4.34e-06	2.3e-05	1.23e-05	5496	tags=83%, list=22%, signal=65%	27030/6742/5425/4292/3978/4437/5981/6119/6118/5982/10714/5985/2956/6117/5111/5984/5983/4436/9156
hsa04976	hsa04976	Bile secretion	86	0.548689	1.70665	4.79e-06	2.5e-05	1.33e-05	7661	tags=60%, list=30%, signal=42%	480/1080/8714/10941/477/9376/1244/366/54578/361/9429/5243/6344/5244/8647/54658/9971/358/6523/10599/114/54490/570/1581/6555/5568/6822/10257/6580/7365/54577/28234/64241/7364/196883/3949/113/7363/10720/57552/482/23439/1576/6579/7366/6522/54657/949/54575/8671/343/6343
hsa02010	hsa02010	ABC transporters	45	0.642666	1.85751	5.96e-06	3.06e-05	1.63e-05	4939	tags=53%, list=20%, signal=43%	1080/8714/24/154664/1244/10351/368/10350/9429/23460/5243/340273/5244/8647/225/6890/10349/64137/10257/19/64241/94160/10347/10060
hsa00563	hsa00563	Glycosylphosphatidylinositol (GPI)-anchor biosynthesis	26	-0.641786	-2.55402	8.85e-06	4.47e-05	2.38e-05	4601	tags=54%, list=18%, signal=44%	8733/5277/5279/8818/65258/80235/84720/54965/128869/5283/51227/80055/284098/84992
hsa03018	hsa03018	RNA degradation	74	-0.39762	-1.86835	9.16e-06	4.48e-05	2.39e-05	5774	tags=51%, list=23%, signal=40%	10140/2023/5394/22894/80153/25904/80336/80349/3313/9652/54464/694/56915/28960/4848/22803/5393/57819/1656/55802/23019/246175/167227/219988/84186/54512/27257/51010/3329/2026/170506/51690/25804/9337/11157/57472/10950/29883
hsa05171	hsa05171	Coronavirus disease - COVID-19	225	0.456203	1.48809	9.1e-06	4.48e-05	2.39e-05	4294	tags=25%, list=17%, signal=21%	718/3570/712/730/1440/114548/5579/1536/5648/716/7097/714/3569/2212/715/6403/7113/719/2162/51311/4939/5336/6347/834/713/2266/4312/2243/7099/185/729/735/51284/728/732/9641/1675/7450/5582/59272/7098/4938/7124/4314/6123/3593/1839/717/2165/2353/731/2244/2147/4153/629/64135/4600
hsa00980	hsa00980	Metabolism of xenobiotics by cytochrome P450	74	0.556984	1.71434	1.14e-05	5.5e-05	2.93e-05	7977	tags=64%, list=32%, signal=44%	1555/1645/1545/10941/29785/54578/1549/2949/125/3290/54658/222/218/1559/54490/27294/1571/221/131/1572/1548/6822/7365/54577/1543/1553/2946/27306/2939/373156/7364/2938/2948/7363/10720/124/1544/1576/7366/126/221357/54657/54575/2940/1577/130/79799
hsa04666	hsa04666	Fc gamma R-mediated phagocytosis	93	0.535555	1.67237	1.17e-05	5.57e-05	2.97e-05	4257	tags=32%, list=17%, signal=27%	2213/5880/5788/3635/5579/255189/653361/7409/3055/123745/2212/5336/4067/5337/2214/8877/2215/2209/8605/5321/10451/5582/7454/4651/5338/653857/55616/10095/5580/8395
hsa04621	hsa04621	NOD-like receptor signaling pathway	182	0.466973	1.50903	1.38e-05	6.38e-05	3.4e-05	5624	tags=34%, list=22%, signal=27%	11035/84674/114548/64127/115362/1536/2634/6352/3569/9051/2920/4939/5330/115361/5027/2921/6347/834/3708/330/3606/9447/7099/91662/4210/9641/2635/2633/199713/1535/7128/114769/440738/837/4938/64170/7124/51393/59082/3428/29108/7205/100506742/63940/1508/2919/118429/222545/5580/3709/10135/1673/3448/171389/6041/388646/3452/838/22861/4792/3455/148022
hsa05169	hsa05169	Epstein-Barr virus infection	200	0.463914	1.50642	1.38e-05	6.38e-05	3.4e-05	3123	tags=26%, list=12%, signal=23%	916/695/3111/919/3383/930/3115/4609/3718/917/3118/355/7097/3683/3122/1380/3569/3109/595/4616/2208/4939/5336/29760/4067/3133/8717/3123/3134/3106/3117/5971/915/894/1021/4791/960/3113/3108/9641/7431/3107/3135/7128/6890/5606/4938/864/7124/3112/11317
hsa00982	hsa00982	Drug metabolism - cytochrome P450	68	0.582196	1.77019	1.44e-05	6.52e-05	3.47e-05	7977	tags=69%, list=32%, signal=47%	1555/10941/2328/54578/316/1549/2327/2326/2949/125/54658/222/218/1559/4128/54490/1558/1557/1571/221/131/1548/7365/54577/4129/2946/27306/2939/373156/7364/2329/2938/2948/7363/10720/124/1544/1576/7366/126/221357/54657/54575/2940/1577/130/79799
hsa05164	hsa05164	Influenza A	170	0.472163	1.52344	2.23e-05	9.97e-05	5.32e-05	5924	tags=35%, list=23%, signal=27%	3111/3383/114548/3115/8797/5579/3118/8795/355/3122/6352/8743/90865/356/3569/3109/7113/4939/64499/7177/8717/6347/3123/834/4261/3606/3117/9021/7099/56000/1021/51284/5340/3113/3108/9641/7098/402569/4938/7124/3593/3112/91543/29108/64135/4600/3717/3448/5646/4599/6041/3452/5371/896/4792/3455/148022/3127/3458/390748
hsa05202	hsa05202	Transcriptional misregulation in cancer	171	0.470707	1.51929	3.29e-05	0.000145452	7.75e-05	5854	tags=37%, list=23%, signal=29%	3479/3684/8091/3560/4609/5328/3569/7113/2322/1436/4616/2892/3002/7490/330/942/4286/1053/6688/894/5081/5468/5327/7849/2209/2308/7850/3207/51513/2321/4318/3248/3695/929/2078/4208/4314/8013/860/7185/4066/7048/4353/64332/5154/2115/5077/7704/861/6258/4914/3562/5914/6756/5966/958/597/171558/5371/3486/1848/1991/2313/3205
hsa05142	hsa05142	Chagas disease	101	0.515412	1.61809	4.06e-05	0.000176756	9.42e-05	3241	tags=29%, list=13%, signal=25%	916/718/712/919/917/355/7097/6352/714/356/3569/4843/5330/7040/6347/713/2769/915/6348/10333/7099/6349/5054/3827/7124/3593/7048/3586/2353
hsa04928	hsa04928	Parathyroid hormone synthesis, secretion and action	106	0.510998	1.61246	4.16e-05	0.000178703	9.52e-05	5374	tags=43%, list=21%, signal=34%	5141/2625/5579/90993/5330/5337/5745/7421/3708/10568/5142/64386/8600/5744/4322/5143/2260/114/5582/4323/6569/9586/4208/5338/5568/860/1839/84699/2353/408/50964/1591/1958/5144/6258/8074/1594/8521/4929/3709/9138/9365/196883/113/64764/4326
hsa04726	hsa04726	Serotonergic synapse	112	0.505956	1.59982	5.4e-05	0.000228866	0.000121971	5097	tags=43%, list=20%, signal=34%	247/5743/2788/5579/255189/3760/123745/3751/5330/3708/246/2793/3356/8605/3762/10411/5321/778/6532/9177/1559/5582/4128/1558/2560/1843/1557/3361/242/779/3358/5742/200909/5568/3360/3350/3765/3354/4129/170572/3355/3359/3709/121278/1562/283748/3362/3351
hsa04933	hsa04933	AGE-RAGE signaling pathway in diabetic complications	98	0.513713	1.6085	7.94e-05	0.000332361	0.000177127	4332	tags=37%, list=17%, signal=31%	7412/3383/5579/1536/4313/6401/3569/595/5330/5336/7040/6347/4846/185/1281/7424/5054/2308/1285/1277/183/1288/4772/1286/2152/113026/7056/1906/1287/50507/7124/7048/5333/1958/5580/3717
hsa05204	hsa05204	Chemical carcinogenesis - DNA adducts	67	0.559131	1.69783	8.3e-05	0.000342687	0.000182631	7977	tags=63%, list=32%, signal=43%	5743/1545/10941/54578/1549/1646/2949/3290/54658/64816/1559/54490/1558/1557/1571/9/1548/6822/7365/54577/1543/1553/2946/27306/2939/373156/7364/1562/2938/1551/2948/7363/10720/1544/1576/7366/221357/54657/54575/2940/1577/79799
hsa05134	hsa05134	Legionellosis	55	0.57552	1.712	0.000103451	0.000421761	0.000224771	3822	tags=35%, list=15%, signal=29%	3689/718/3684/1379/1378/7097/3569/2920/2921/834/3606/7099/4791/929/7124/3593/29108/7100/2919
hsa04970	hsa04970	Salivary secretion	91	0.512482	1.59965	0.000118302	0.000476202	0.000253785	7007	tags=51%, list=28%, signal=37%	1755/480/727897/5579/4589/5542/477/55503/4069/1131/153/952/5330/4586/3708/3347/3346/362/148/653247/683/6779/114/5582/5592/6263/5568/1472/154/3709/1471/54831/1473/196883/113/1469/4025/482/23439/155/1470/163688/6522/279/5593/280
hsa04972	hsa04972	Pancreatic secretion	102	0.505394	1.58872	0.000131817	0.000523974	0.000279245	7661	tags=49%, list=30%, signal=34%	480/1080/5320/5579/6262/477/1131/952/5330/9635/64600/6344/26279/3708/1359/1360/5322/886/5874/5407/391013/5408/683/114/5582/22802/1179/63036/23436/1811/1504/3709/440387/10136/5646/196883/113/1357/84647/5406/482/23439/30814/6522/279/280/5319/1056/8671/6343
hsa03020	hsa03020	RNA polymerase	31	-0.527434	-2.1297	0.00015179	0.000595915	0.000317584	6771	tags=58%, list=27%, signal=43%	5434/661/11128/5439/51082/64425/27297/5431/5440/84172/51728/81488/5441/10621/10623/5433/5436/5438
hsa05412	hsa05412	Arrhythmogenic right ventricular cardiomyopathy	77	0.525764	1.61937	0.00017218	0.000667722	0.000355853	6449	tags=48%, list=26%, signal=36%	1674/22801/3691/6262/59284/88/1756/3694/3693/6442/59283/93589/8516/3908/3676/778/3673/6444/3695/284217/779/1824/59285/3678/8515/10369/89/3672/3679/6547/9254/6543/786/10368/6934/6445/4000
hsa03022	hsa03022	Basal transcription factors	44	-0.44595	-1.94974	0.000177711	0.000672764	0.00035854	5919	tags=55%, list=23%, signal=42%	6878/2967/6872/1022/902/2959/404672/6883/2957/10629/6873/6879/6880/728340/6882/2961/6874/2958/2969/6908/6877/51616/9519/4331
hsa04270	hsa04270	Vascular smooth muscle contraction	131	0.471258	1.50397	0.000176242	0.000672764	0.00035854	5911	tags=41%, list=23%, signal=32%	5320/5579/255189/5739/10268/123745/5588/4881/5330/64600/26279/3708/552/94274/72/185/5322/800/8605/391013/183/1909/148/5321/778/10398/114/5582/5592/157855/1906/779/3779/59/340156/5568/10203/5583/553/10267/5580/91807/3709/283748/9138/4638/133/196883/113/1908/10266/84647/797/4629
hsa04010	hsa04010	MAPK signaling pathway	298	0.413608	1.36001	0.000214257	0.000801572	0.000427186	5604	tags=32%, list=22%, signal=25%	7010/5156/5880/3479/1969/5923/4609/5579/5778/3554/2318/255189/59284/355/10235/123745/356/1326/115727/2322/1436/4616/284/7040/8911/8717/1435/3556/59283/1847/93589/2252/5971/84867/1950/4791/25780/7424/11184/8605/2255/4772/5321/778/2069/1844/4915/2321/2260/5582/1942/1843/2122/929/779/5606/4208/51347/9965/5568/2066/3082/7124/56034/2323/59285/7048/2353/408/5154/10369/5155/2324/8817/2251/8074/8912/4914…
hsa03320	hsa03320	PPAR signaling pathway	74	0.521481	1.60507	0.000239713	0.000886381	0.000472384	4103	tags=35%, list=16%, signal=30%	4973/948/10062/4199/4312/28965/5360/5105/364/9370/5468/51703/23305/1582/2172/5346/33/336/1581/3158/440503/2169/2167/5467/123/6258
hsa00140	hsa00140	Steroid hormone biosynthesis	60	0.550598	1.65639	0.000293005	0.00107098	0.000570767	6498	tags=57%, list=26%, signal=42%	1645/1545/10941/54578/6716/1646/3290/8644/54658/6718/1584/1589/3294/54490/1586/1109/1581/1571/1585/3284/7365/54577/1543/3283/9420/7364/1551/6820/7363/10720/1544/1576/6783/7366
hsa04979	hsa04979	Cholesterol metabolism	50	0.571127	1.68025	0.000321065	0.00116021	0.000618319	6559	tags=58%, list=26%, signal=43%	348/948/4036/8647/255738/1071/26119/5360/114879/341/4018/336/1581/338/10577/9388/19/64241/350/706/8435/3990/335/6646/3949/57552/345/4035/3988
hsa04950	hsa04950	Maturity onset diabetes of the young	26	0.654534	1.76408	0.000408529	0.00145969	0.00077792	6649	tags=65%, list=26%, signal=48%	6928/3172/3651/5078/222546/3174/2494/5313/3171/168620/6514/3375/4825/3170/389692/5080/4760
hsa04750	hsa04750	Inflammatory mediator regulation of TRP channels	98	0.492925	1.54341	0.000450146	0.00159052	0.000847643	5359	tags=40%, list=21%, signal=31%	3479/5579/3554/255189/5732/123745/5588/59341/5330/5734/5336/3556/3708/162514/5029/815/3269/3356/8605/5321/3827/114/5582/3358/5606/5568/55515/51393/5583/40/5580/4914/3709/283748/818/51802/196883/7442/113
hsa04921	hsa04921	Oxytocin signaling pathway	152	0.45356	1.4564	0.000474054	0.00163858	0.000873257	3429	tags=26%, list=14%, signal=23%	23533/5294/5743/5579/255189/6262/59284/3760/123745/595/952/4881/5330/59283/3708/93589/5997/4846/815/146850/8605/3762/4772/5321/778/10398/57172/114/5582/6263/779/53632/3759/4208/340156/5568/59285/3765/2353/10369
hsa05205	hsa05205	Proteoglycans in cancer	204	0.433636	1.40999	0.000471686	0.00163858	0.000873257	6664	tags=36%, list=26%, signal=27%	4060/3479/4609/5579/2318/1634/7409/4313/355/7097/5328/7476/356/3059/595/5336/857/7040/3693/60495/3708/7472/79923/858/6469/815/7099/7057/960/1277/7480/80326/3673/4318/2260/10451/5582/89780/5568/2066/3082/7124/3593/1839/3678/81029/7291/7473/7484/3709/967/2099/8324/818/3791/9138/1278/7078/6385/3549/3339/7478/5329/2335/7471/7479/7482/1956/817/3481/22808/6237/8322
hsa04918	hsa04918	Thyroid hormone synthesis	75	0.512217	1.57339	0.000548959	0.00187708	0.00100037	6171	tags=47%, list=24%, signal=35%	480/432/5579/477/4036/389434/90993/5330/433/7038/6528/3708/7849/257202/114/5582/405753/2878/9586/213/5568/50506/84699/5172/2880/7276/6906/1081/3709/196883/113/64764/7252/482/23439
hsa04660	hsa04660	T cell receptor signaling pathway	118	0.464423	1.47048	0.000594311	0.00201054	0.00107149	2225	tags=19%, list=9%, signal=18%	916/940/9402/7535/3702/5788/919/84433/917/7409/3937/920/1326/5588/959/5133/29851/7006/925/915/4772/1493/10451
hsa04024	hsa04024	cAMP signaling pathway	224	0.426846	1.39206	0.000682336	0.00228403	0.00121724	6723	tags=42%, list=27%, signal=31%	480/5141/5880/1080/117/7409/2737/6262/477/3973/5732/90993/153/4881/2735/5337/2892/5139/2696/5142/5348/815/4772/1909/10411/778/10398/5143/10451/114/9586/1906/2492/779/4158/54714/5338/5568/1128/7434/2695/3360/84699/56670/2693/3350/2149/2353/3354/2904/10257/1392/338442/64208/154/5144/2488/7432/6751/3355/2641/1081/134/1129/818/4852/64399/3362/5733/3351/196883/170589/113/64764/4792/1908/5140/1258/1397…
hsa00510	hsa00510	N-Glycan biosynthesis	51	-0.397885	-1.75559	0.000692007	0.00229227	0.00122163	6517	tags=57%, list=26%, signal=42%	440138/3703/79087/79868/29880/1798/85365/6185/11282/201595/7841/4247/54344/10905/79053/146664/8818/4248/23193/79796/4249/29929/58505/144245/1603/7991/8813/84920/84620
hsa04261	hsa04261	Adrenergic signaling in cardiomyocytes	153	0.441149	1.41661	0.000905766	0.00296942	0.00158251	5458	tags=33%, list=22%, signal=26%	23533/480/5294/5502/70/6262/477/59284/90993/153/5330/6332/59283/93589/815/6330/185/4634/7169/4625/146850/183/4635/10411/148/778/114/7134/186/4624/9586/779/5568/84699/59285/6324/10369/7139/64208/154/4633/5521/6547/818/9254/196883/6543/113/64764/786
hsa00120	hsa00120	Primary bile acid biosynthesis	17	0.710877	1.76887	0.000940728	0.00305257	0.00162682	5006	tags=53%, list=20%, signal=42%	6718/1582/1109/570/1581/9023/51302/9420/8309
hsa04913	hsa04913	Ovarian steroidogenesis	51	0.551652	1.62705	0.00104501	0.00335094	0.00178584	5359	tags=47%, list=21%, signal=37%	3479/5743/1545/255189/3973/123745/8644/8605/5321/3294/114/1586/654/2492/5568/3284/1543/3283/2488/1081/283748/196883/3949/113
hsa05235	hsa05235	PD-L1 expression and PD-1 checkpoint pathway in cancer	88	0.483632	1.50638	0.00105375	0.00335094	0.00178584	1813	tags=19%, list=7%, signal=18%	916/940/7535/919/917/7097/920/10538/5588/5133/55509/1950/915/116071/7099/29126/4772
hsa00512	hsa00512	Mucin type O-glycan biosynthesis	31	0.610242	1.67758	0.00114533	0.00360611	0.00192182	3102	tags=35%, list=12%, signal=31%	11227/442117/192134/50614/10331/168391/26290/55808/11226/27090/51301
hsa04072	hsa04072	Phospholipase D signaling pathway	143	0.450099	1.44524	0.00137553	0.00428843	0.00228546	4759	tags=32%, list=19%, signal=26%	27128/23533/5156/5294/255189/2911/57121/123745/5737/5330/5336/5337/1606/399694/8877/2207/2916/552/3579/1950/185/146850/8605/183/2206/10411/5321/1902/114/5338/2185/56034/2913/2149/5154/553/23566/5155/2846/2147/3577/2205/8395/139189/283748/80310
hsa05166	hsa05166	Human T-cell leukemia virus 1 infection	222	0.411595	1.34165	0.00142664	0.00440456	0.00234735	3241	tags=23%, list=13%, signal=21%	3689/916/3561/3111/3383/3115/3560/4609/3554/3718/917/3118/3683/3122/920/3569/3109/90993/595/8061/1959/7040/4049/3600/3133/3559/3123/3601/3134/3106/3117/5971/6688/915/894/7538/4791/3113/3108/7850/4772/3107/3135/114/9586/5568/7124/4316/3112/84699/7048/2353
hsa05165	hsa05165	Human papillomavirus infection	329	0.392825	1.29542	0.00153708	0.00469993	0.00250476	6846	tags=36%, list=27%, signal=26%	3914/5743/256076/22801/3691/355/7476/356/1311/90993/8638/3918/595/3694/5734/3133/3693/7058/8717/10319/7472/3134/8516/3106/3908/7148/1292/1293/3676/50617/4853/1950/131873/894/1021/7057/4242/22798/2308/3371/1285/1277/9641/7480/1288/1286/3381/80326/7450/1291/3673/245972/1101/3107/3135/3695/7098/9586/284217/84667/89780/1287/5568/6696/7124/84699/11317/3678/7060/8515/54626/81029/4851/63923/7473/127124/…
hsa00565	hsa00565	Ether lipid metabolism	42	0.561389	1.61099	0.00173854	0.0052653	0.00280607	2792	tags=36%, list=11%, signal=32%	5320/255189/123745/5168/5337/64600/26279/7941/54947/5322/8605/391013/5321/133121/5338
hsa00591	hsa00591	Linoleic acid metabolism	28	0.613094	1.66777	0.00183859	0.00548733	0.0029244	2879	tags=50%, list=11%, signal=44%	5320/255189/123745/64600/26279/246/5322/8605/391013/5321/1559/1558/1557/1571
hsa04625	hsa04625	C-type lectin receptor signaling pathway	104	0.471366	1.48491	0.00184637	0.00548733	0.0029244	3731	tags=28%, list=15%, signal=24%	4046/114548/5743/602/6367/3569/30835/26253/1959/5336/1263/2207/834/3708/338339/1960/5971/4791/9641/64581/4772/64170/7124/3593/3586/10332/29108/51266/93978
hsa04975	hsa04975	Fat digestion and absorption	40	0.558583	1.59588	0.00199818	0.00588353	0.00313554	7689	tags=65%, list=30%, signal=45%	5320/948/64600/26279/80168/5322/5407/391013/5408/8513/338/2169/346606/1208/19/64241/29881/335/84647/5406/30814/5319/2168/949/1056/337
hsa04310	hsa04310	Wnt signaling pathway	167	0.421685	1.36	0.00231935	0.00676654	0.00360613	6978	tags=38%, list=28%, signal=27%	6424/5880/85409/4609/5579/84870/7476/595/8061/5330/6423/284654/7472/343637/4919/27123/2239/815/894/11197/7480/4772/80326/23500/5582/8549/2487/89780/29964/340419/144165/5568/5176/4316/64321/147495/5467/59352/50964/81029/7473/7484/22943/27121/8324/818/4920/1501/4088/896/85407/7478/6934/7091/7471/7479/7482/817/8322/166336/83439/7475/51176
hsa05167	hsa05167	Kaposi sarcoma-associated herpesvirus infection	192	0.414485	1.34133	0.00238639	0.00689884	0.00367664	2496	tags=20%, list=10%, signal=18%	718/23533/100507436/5294/3383/5743/2788/4609/1234/355/3055/3569/2920/595/9976/5336/4067/3133/2921/8717/3708/3134/942/1230/3106/2793/1021/7538/131450/146850/9641/4772/57580/3107/1233/3135/440738/7098
hsa04810	hsa04810	Regulation of actin cytoskeleton	227	0.408807	1.33342	0.00249738	0.00715467	0.00381298	5011	tags=29%, list=20%, signal=24%	3689/5156/5880/3684/730/3681/3071/22801/3687/3691/7409/6387/57121/10788/3683/1131/3694/3693/2252/8516/3676/1950/729/735/732/2255/3673/3827/10398/2260/1902/10451/3695/58498/9965/340156/1128/56034/3678/2149/8515/54961/653857/5154/1133/10095/5155/731/2846/2147/8817/4633/2251/91807/8074/3672/8395/2246/28984/3679/1129/80310/26291/9138/4638/9459
hsa00360	hsa00360	Phenylalanine metabolism	16	0.687469	1.6868	0.00261033	0.00734587	0.00391488	4036	tags=62%, list=16%, signal=53%	222/259307/8639/6898/218/4128/221/137362/4129/3242
hsa04664	hsa04664	Fc epsilon RI signaling pathway	67	0.508205	1.54319	0.00260731	0.00734587	0.00391488	4651	tags=31%, list=18%, signal=26%	695/5880/3635/255189/7409/3937/123745/5336/4067/2207/241/8605/2206/5321/10451/5606/7124/3596/2205/3562/283748
hsa03060	hsa03060	Protein export	22	-0.505801	-1.89278	0.00380123	0.0106034	0.00565096	6645	tags=73%, list=26%, signal=54%	29927/83943/28972/23480/6730/7095/9789/6731/10952/55176/6729/6727/196294/11231/90701/6726
hsa05032	hsa05032	Morphine addiction	89	0.467861	1.45835	0.00425675	0.0117217	0.0062469	3269	tags=33%, list=13%, signal=28%	5141/2788/5579/3760/5138/2555/5139/5153/2566/4988/5142/2793/2569/3762/50940/200959/2568/5143/114/5582/2564/2560/27115/2556/5568/2554/2559/3765/408
hsa04014	hsa04014	Ras signaling pathway	230	0.399981	1.3042	0.00427583	0.0117217	0.0062469	6735	tags=35%, list=27%, signal=26%	64926/7010/5156/7535/5880/3479/1969/5320/5923/2788/5579/255189/10235/123745/356/115727/2322/1436/284/5336/5337/64600/399694/1435/26279/2252/1950/2793/5322/25780/7424/8605/2255/391013/9610/5321/4915/2321/2260/5582/1942/9965/5338/5568/3082/56034/2323/2904/5154/5155/2324/51365/8817/2251/8074/4914/2246/22821/5966/283748/80310/3791/26291/2264/23179/5159/100271927/2791/53358/84647/2113/627/4909/163688/…
hsa04217	hsa04217	Necroptosis	132	0.433374	1.38318	0.00451696	0.0122769	0.00654278	5904	tags=31%, list=23%, signal=24%	81030/11035/114548/8797/197259/3718/255189/1536/8795/355/123745/8743/90865/356/6775/8717/834/330/246/815/7099/8605/5321/5836/7128/7098/7124/5837/29108/2747/6778/3717/283748/818/3448/3452/6776/3455/148022/3458/8837
hsa05163	hsa05163	Human cytomegalovirus infection	222	0.395762	1.29004	0.00501943	0.0135269	0.007209	3116	tags=21%, list=12%, signal=18%	3570/5156/3587/5880/5743/2788/4609/5579/3554/1234/6387/355/5732/6352/356/3569/90993/595/5330/5734/3133/8717/6347/3708/3134/1230/3106/3579/6348/6349/2793/1021/6351/6376/4772/3107/9560/3135/114/5582/9586/6890/5568/2185/7124/84699
hsa00340	hsa00340	Histidine metabolism	20	0.631618	1.62988	0.00564426	0.015083	0.00803827	4821	tags=55%, list=19%, signal=45%	3034/443/222/84735/218/4128/3176/221/4129/3067/131669
hsa04350	hsa04350	TGF-beta signaling pathway	105	0.444478	1.40118	0.00700883	0.0185734	0.00989843	6461	tags=37%, list=26%, signal=28%	4609/3624/1634/2014/8646/26585/7040/658/64388/7057/392255/4052/653/151449/2615/2200/654/4091/652/7124/269/7048/7044/5308/3077/3399/650/4681/79875/2331/3626/4088/8200/57817/3458/7018/60436/9241/4838
hsa00770	hsa00770	Pantothenate and CoA biosynthesis	21	0.609723	1.59304	0.00740179	0.0192653	0.0102672	1923	tags=33%, list=8%, signal=31%	8876/586/339896/8875/1807/51733/1806
hsa00350	hsa00350	Tyrosine metabolism	36	0.553565	1.55165	0.00745166	0.0192653	0.0102672	5148	tags=53%, list=20%, signal=42%	316/125/222/259307/8639/6898/2184/218/4128/221/137362/7306/131/4129/5409/3081/3242/7054/1638
hsa05135	hsa05135	Yersinia infection	132	0.426615	1.3616	0.00735401	0.0192653	0.0102672	3684	tags=23%, list=15%, signal=20%	7535/5880/114548/7409/3937/920/3569/2212/9844/6347/834/3606/925/3676/7099/4210/4772/7456/10451/7454/5606/2185/7124/3678/3586/2353/653857/29108/3932/10095
hsa00592	hsa00592	alpha-Linolenic acid metabolism	24	0.580829	1.55229	0.00827524	0.0210522	0.0112195	1951	tags=38%, list=8%, signal=35%	5320/255189/123745/64600/26279/5322/8605/391013/5321
hsa04620	hsa04620	Toll-like receptor signaling pathway	103	0.449887	1.4165	0.00821942	0.0210522	0.0112195	3241	tags=27%, list=13%, signal=24%	7097/6352/4283/3569/1326/51311/942/3929/3663/6348/10333/7099/6349/51284/6351/6373/9641/941/9560/929/7098/5606/7096/23643/6696/7124/3593/2353
hsa04915	hsa04915	Estrogen signaling pathway	135	0.423912	1.35659	0.00846134	0.0213548	0.0113807	6599	tags=41%, list=26%, signal=30%	2911/4313/3760/90993/5330/399694/3708/4846/3886/25984/3872/4988/3881/3762/3857/4318/114/353288/1509/9586/5241/3859/5568/192666/3860/54474/8688/1839/84699/3765/2353/3861/8689/3884/3882/5580/3709/5914/390792/2099/2289/3885/125115/196883/113/64764/3868/53358/7031/342574/162605/163688/1956/3866/8687
hsa05418	hsa05418	Fluid shear stress and atherosclerosis	138	0.414591	1.32827	0.00861109	0.0215616	0.011491	4000	tags=25%, list=16%, signal=21%	7412/5880/3383/3554/653361/4688/4313/6401/59341/857/2949/658/6347/858/1003/4846/5327/7850/445/7056/3162/4318/1535/1843/1728/1906/4208/652/7124/2353/5154/5155/2946/2939
hsa04978	hsa04978	Mineral absorption	59	0.495844	1.48719	0.0087233	0.0216719	0.0115498	6354	tags=39%, list=25%, signal=29%	480/477/55503/9843/115019/140803/7421/10568/261729/6523/3162/6569/79901/26872/30061/340024/1811/6547/6543/7018/482/23439/2512
hsa04066	hsa04066	HIF-1 signaling pathway	107	0.432048	1.36342	0.0092751	0.0228642	0.0121852	6609	tags=33%, list=26%, signal=24%	3570/7010/3479/5579/1536/80201/3569/4843/284/5336/4846/815/1950/7099/5054/7076/2321/3162/5582/1906/253314/3101/5209/3948/818/230/2056/3458/7018/160287/229/1956/817/8569/5161
hsa00430	hsa00430	Taurine and hypotaurine metabolism	16	0.642182	1.57569	0.00964345	0.0235894	0.0125716	3012	tags=50%, list=12%, signal=44%	2687/2328/2327/2326/339896/2678/570/124975
hsa00040	hsa00040	Pentose and glucuronate interconversions	33	0.539226	1.48779	0.0100998	0.024517	0.013066	9011	tags=67%, list=36%, signal=43%	10941/54578/54658/54490/27294/7365/54577/7364/9365/51084/57016/441282/7363/10720/7366/54657/54575/231/79799/54659/55277/54576
hsa00970	hsa00970	Aminoacyl-tRNA biosynthesis	23	-0.465886	-1.77485	0.0106445	0.0255506	0.0136168	5974	tags=52%, list=24%, signal=40%	55278/23438/10352/2193/124454/57038/55157/10056/51091/283459/55699/51067
hsa04015	hsa04015	Rap1 signaling pathway	207	0.396188	1.28858	0.0106863	0.0255506	0.0136168	4276	tags=25%, list=17%, signal=21%	3689/7010/5156/5880/3479/1969/3684/5579/7409/3937/57121/10235/3683/1436/284/5330/1435/2252/10636/2357/1950/54518/25780/7057/7424/2255/10411/2321/2260/5028/1902/10451/114/5582/1942/5606/9965/3082/56034/2149/9002/2904/5154/23566/5155/2846/2324/8817/2251/8074/2246
hsa04657	hsa04657	IL-17 signaling pathway	93	0.451176	1.40888	0.0112697	0.0267446	0.0142532	3822	tags=30%, list=15%, signal=26%	1440/5743/727897/3569/2920/8061/338324/4586/2921/8717/6347/2354/6280/4312/3934/9641/4322/4318/6374/7128/6279/7124/4314/64806/2353/3596/6364/2919
hsa03008	hsa03008	Ribosome biogenesis in eukaryotes	77	-0.274917	-1.2758	0.0117459	0.0276682	0.0147454	5893	tags=40%, list=23%, signal=31%	780853/4931/10528/92856/84135/10775/25996/10813/51602/54464/51119/10248/29102/29889/51096/22803/27341/84128/1457/3692/166378/134430/55341/1736/9724/10557/7514/51367/138716/55651/5901
hsa00860	hsa00860	Porphyrin metabolism	41	0.516657	1.48099	0.012361	0.0289028	0.0154034	8309	tags=51%, list=33%, signal=34%	10941/1356/9843/54578/54658/3162/54490/645/7365/54577/7364/7363/10720/212/644/7366/54657/54575/2395/79799/54659
hsa04022	hsa04022	cGMP-PKG signaling pathway	163	0.399041	1.28343	0.0126926	0.0294616	0.0157012	6452	tags=34%, list=26%, signal=26%	23533/480/5294/477/5138/90993/153/4881/5330/1910/3708/5139/5997/140/4846/185/4625/146850/4772/1909/148/778/3827/10398/114/7225/5592/157855/3764/4624/9586/779/3779/4208/340156/84699/2626/154/91807/3709/6547/134/4638/196883/6543/113/64764/5140/1258/482/7408/23439/155/4209/163688/8471
hsa04927	hsa04927	Cortisol synthesis and secretion	65	0.478259	1.44806	0.0133138	0.0306797	0.0163503	5735	tags=43%, list=23%, signal=33%	90993/5330/8911/3708/185/183/1584/778/1589/114/1586/9586/779/4158/5568/84699/3284/2516/3283/8912/3709/3164/196883/3949/113/64764/3739/57552
hsa04924	hsa04924	Renin secretion	67	0.475596	1.44417	0.0134539	0.0307794	0.0164035	6881	tags=51%, list=27%, signal=37%	117/5732/153/4881/5330/5734/9635/3708/5139/5153/185/358/183/1909/778/1906/779/3759/5568/22802/1179/1508/154/3709/134/1908/5140/155/1907/5972/163688/5137/1636/5593
hsa00785	hsa00785	Lipoic acid metabolism	19	-0.455818	-1.60545	0.016637	0.0377898	0.0201395	2620	tags=42%, list=10%, signal=38%	1629/11019/5162/55526/387787/1737/1743/55753
hsa03050	hsa03050	Proteasome	45	-0.338122	-1.45001	0.0189203	0.0426713	0.0227411	6036	tags=56%, list=24%, signal=42%	5686/10197/5695/11047/5704/5718/5717/5719/5714/5687/5705/5691/5690/5706/5692/51371/5720/5707/5708/5700/10213/5702/5689/5693/5684
hsa00900	hsa00900	Terpenoid backbone biosynthesis	23	-0.43569	-1.65982	0.0206751	0.0459768	0.0245027	5392	tags=57%, list=21%, signal=44%	23590/38/3156/57107/51449/2339/39/79947/23463/3422/116150/3157/9986
hsa04614	hsa04614	Renin-angiotensin system	23	0.573895	1.51814	0.0205703	0.0459768	0.0245027	6668	tags=61%, list=26%, signal=45%	290/1359/185/183/186/59272/2028/4311/3816/3817/1511/5972/5547/1636

## Sheet: Table S5
Table S5 The correlation of ITGB2 and drugs
	ITGB2	pvalue
Selumetinib_1736	-0.852705	2.04e-23
ERK_6604_1714	-0.789537	5.36e-18
Entospletinib_1630	-0.767585	1.56e-16
PLX.4720_1036	-0.754573	9.73e-16
WZ4003_1614	-0.752728	1.25e-15
Trametinib_1372	-0.724254	4.58e-14
AZD5153_1706	-0.704894	4.15e-13
Nutlin.3a...._1047	-0.69531	1.16e-12
OTX015_1626	-0.694782	1.22e-12
XAV939_1268	-0.693527	1.4e-12
Dabrafenib_1373	-0.691344	1.75e-12
VX.11e_2096	-0.683337	3.96e-12
ERK_2440_1713	-0.683085	4.06e-12
JAK1_8709_1718	-0.677071	7.35e-12
PRT062607_1631	-0.669057	1.59e-11
SCH772984_1564	-0.666433	2.03e-11
AZD2014_1441	-0.665402	2.24e-11
AZD8186_1918	-0.663893	2.58e-11
AZD1332_1463	-0.660481	3.53e-11
CZC24832_1615	-0.646441	1.24e-10
I.BET.762_1624	-0.640828	2e-10
VSP34_8731_1734	-0.63915	2.31e-10
AZ960_1250	-0.636707	2.84e-10
Ulixertinib_1908	-0.626353	6.67e-10
Obatoclax.Mesylate_1068	-0.622652	8.97e-10
RVX.208_1625	-0.621661	9.71e-10
PD0325901_1060	-0.61956	1.15e-09
WIKI4_1940	-0.60374	3.87e-09
Sapitinib_1549	-0.596789	6.46e-09
Mirin_1048	-0.591714	9.32e-09
GSK2606414_1618	-0.585307	1.47e-08
GSK343_1627	-0.584393	1.57e-08
AZD5438_1401	-0.58419	1.59e-08
CDK9_5038_1709	-0.575847	2.82e-08
CDK9_5576_1708	-0.574268	3.14e-08
Dasatinib_1079	-0.565564	5.61e-08
KU.55933_1030	-0.564048	6.19e-08
Palbociclib_1054	-0.560188	7.96e-08
PF.4708671_1129	-0.555084	1.1e-07
Crizotinib_1083	-0.551862	1.35e-07
Foretinib_2040	-0.551562	1.38e-07
Topotecan_1808	-0.543897	2.21e-07
Picolinici.acid_1635	-0.538131	3.14e-07
BMS.754807_2171	-0.537047	3.35e-07
EPZ004777_1237	-0.536755	3.41e-07
Dactinomycin_1911	-0.533701	4.09e-07
Ribociclib_1632	-0.530991	4.8e-07
Dinaciclib_1180	-0.521947	8.1e-07
GNE.317_1926	-0.520111	8.99e-07
Teniposide_1809	-0.518578	9.8e-07
Podophyllotoxin.bromide_1825	-0.518128	1.01e-06
ZM447439_1050	-0.514839	1.21e-06
Pictilisib_1058	-0.51025	1.56e-06
Mitoxantrone_1810	-0.505893	1.98e-06
PAK_5339_1730	-0.50266	2.35e-06
Uprosertib_1553	-0.499432	2.79e-06
Taselisib_1561	-0.495299	3.47e-06
Fludarabine_1813	-0.494084	3.7e-06
IGF1R_3801_1738	-0.491877	4.15e-06
Doramapimod_1042	-0.488312	4.99e-06
VE.822_1613	-0.487513	5.2e-06
PRIMA.1MET_1131	-0.485995	5.61e-06
GSK269962A_1192	-0.477405	8.64e-06
JAK_8517_1739	-0.470751	1.2e-05
BMS.536924_1091	-0.464776	1.6e-05
AZD5582_1617	-0.459418	2.05e-05
Alpelisib_1560	-0.456883	2.31e-05
Niraparib_1177	-0.447163	3.61e-05
PCI.34051_1621	-0.443768	4.2e-05
Dactinomycin_1811	-0.433441	6.6e-05
LJI308_2107	-0.42846	8.17e-05
Docetaxel_1819	-0.425978	9.08e-05
PFI3_1620	-0.416535	0.000134371
X5.Fluorouracil_1073	-0.415907	0.000137865
Acetalax_1804	-0.410628	0.000170745
Ibrutinib_1799	-0.406919	0.000198011
NU7441_1038	-0.40589	0.000206258
AZD6482_2169	-0.405338	0.000210815
Dactolisib_1057	-0.403978	0.000222429
AZD3759_1915	-0.398867	0.000271537
Oxaliplatin_1806	-0.39499	0.00031523
Gefitinib_1010	-0.389507	0.000388098
MK.2206_1053	-0.388544	0.000402373
Entinostat_1593	-0.387431	0.000419491
Nelarabine_1814	-0.384561	0.000466725
Lapatinib_1558	-0.381911	0.000514616
Afatinib_1032	-0.380361	0.000544672
AZD8055_1059	-0.377526	0.000603806
AZD5363_1916	-0.366432	0.0008959
Wnt.C59_1622	-0.362668	0.00102099
Staurosporine_1034	-0.35169	0.00148167
Epirubicin_1511	-0.350956	0.00151828
BPD.00008900_1998	-0.348723	0.00163485
AZ6102_2109	-0.339476	0.0022084
IWP.2_1576	-0.328825	0.00308814
Buparlisib_1873	-0.328779	0.00309251
LGK974_1598	-0.307757	0.0057959
MN.64_1854	-0.303607	0.00652766
MK.8776_2046	-0.303069	0.00662827
Ulixertinib_2047	-0.298967	0.00744103
IRAK4_4710_1716	-0.296046	0.00807221
OSI.027_1594	-0.294855	0.00834258
Alisertib_1051	-0.29355	0.0086482
Temozolomide_1375	-0.293148	0.0087441
JQ1_2172	-0.292553	0.00888814
EPZ5676_1563	-0.288394	0.009953
BDP.00009066_1866	-0.28803	0.0100512
AMG.319_2045	-0.286282	0.0105354
Elephantin_1835	-0.285168	0.0108543
Erlotinib_1168	-0.284364	0.0110896
Ruxolitinib_1507	-0.282993	0.0115011
Vincristine_1818	-0.279547	0.0125949
LCL161_1557	-0.275187	0.0141075
ULK1_4989_1733	-0.268713	0.0166418
Leflunomide_1578	-0.260956	0.0201864
VE821_2111	-0.260481	0.0204232
Irinotecan_1088	-0.250894	0.0257306
Camptothecin_1003	-0.2433	0.0307255
Luminespib_1559	-0.240507	0.0327576
Oxaliplatin_1089	-0.227168	0.0440789
AGI.5198_1913	-0.223566	0.0476392
Gallibiscoquinazole_1830	0.238813	0.0340433
Pyridostatin_2044	0.249164	0.0268037
Telomerase.Inhibitor.IX_1930	0.280746	0.0122046
Dihydrorotenone_1827	0.300294	0.00716905
WEHI.539_1997	0.305472	0.00618917
MK.1775_1179	0.306629	0.00598728
ABT737_1910	0.336587	0.00242148
Navitoclax_1011	0.345737	0.00180336
Paclitaxel_1080	0.396951	0.000292379
SB505124_1194	0.442096	4.52e-05
Daporinad_1248	0.445665	3.86e-05
Wee1.Inhibitor_1046	0.45838	2.16e-05
P22077_1933	0.469614	1.26e-05
Sepantronium.bromide_1941	0.504064	2.18e-06
UMI.77_1939	0.600618	4.87e-09
BI.2536_1086	0.764265	2.52e-16
